# Supplementary material for: Correlation versus causation: Helicobacter pylori population heterogeneity complicates the identification of mutant strain phenotypes
Source: mSphere. 2025 Dec 15;11(1):e00638-25. doi: 10.1128/msphere.00638-25 (PMC12838425; doi:10.1128/msphere.00638-25)
Supplement: Table S1 — All nucleotide changes from WT G27 (DSM1) and G27 ΔpflA::cat #1, #3, and #6 WGS. [file msphere.00638-25-s0002.xlsx]

## Sheet: WT G27 (DSM1)
Table S1. All nucleotide changes from WT G27 (DSM1) and G27 ΔpflA::cat #1, #3, and #6 WGS. Individual tabs contain results of variant calling analyses for each strain as compared to the GenBank reference sequence (CP001173.1). The final tab contains all nucleotide changes with observed correlations to obtained biofilm phenotypes.
Position indicates the chromosomal position of the identified nucleotide change from the reference sequence
Change indicates the particular nucleotide change found at the chromosome position indicated in the previous column; "plus" indicates a nucleotide insertion; "Δ" indicates a nucleotide deletion of the stated size in base pairs (bp); polynucleotide tract length changes are indicated by the nucleotide(s) that are repeated in parentheses followed by the change in repeat number, separated by an arrow…
Annotation indicates if the nucleotide change occurs within a coding sequence (coding) or between two genes (intergenic); the coding sequence position of the nucleotide change is listed out of the total nucleotides (nt) found within that gene; if the nucleotide change is predicted to result in an amino acid change, that change is indicated using standard codon, amino acid, and protein sequence te…
Gene(s) indicates the specific annotation of a gene found to contain the nucleotide change listed in that row or the gene(s) that are upstream or downstream of the change, if the change was intergenic; arrows indicate coding sequence direction; forward slash indicates the intergenic location of the nucleotide change, between the indicated genes that lie upstream and downstream of the change
Description contains protein-coding information for the gene(s) indicated in the previous column, if annotated and available
WT G27 (DSM1)
Predicted nucleotide changes
Position	Change	Annotation	Gene(s)	Description
74848	plus A	intergenic (‑493/+323)	ureG ← / ← ureE	urease accessory protein/urease accessory protein
156874	plus T	intergenic (+270/‑412)	HPG27_136 → / → HPG27_138	hypothetical protein/hypothetical protein
204060	(G)6→7	intergenic (+61/‑67)	HPG27_185 → / → HPG27_186	beta‑ketoacyl‑acylcarrier protein synthase III/hypothetical protein
232318	(A)8→9	intergenic (‑122/‑113)	HPG27_207 ← / → HPG27_208	outer membrane protein/putative sulfate permease
277055	(T)6→7	coding (20/474 nt)	HPG27_251 →	hypothetical protein
277877	(A)5→6	coding (372/408 nt)	HPG27_252 →	hypothetical protein
293211	T→C	V28A (GTG→GCG)	HPG27_267 →	hypothetical protein
334166	(T)7→6	coding (2/183 nt)	HPG27_301 →	hypothetical protein
401122	(G)5→6	intergenic (‑650/‑255)	HPG27_370 ← / → HPG27_372	3‑methyl‑2‑oxobutanoate hydroxymethyl transferase/hypothetical protein
431785	plus T	coding (319/327 nt)	HPG27_403 ←	putative heatshock protein
433761	(G)6→7	intergenic (‑782/+729)	HPG27_404 ← / ← HPG27_406	co‑chaperone‑curved DNA binding protein A/DNA‑polymerase I‑like 5'‑3' exonuclease
441043	(T)6→7	coding (368/396 nt)	HPG27_412 ←	phosphatidyl glycerophosphate synthase
507738	(T)6→7	intergenic (‑145/‑78)	glnA ← / → HPG27_472	glutamine synthetase/hypothetical protein
508425	plus C	intergenic (+313/‑157)	HPG27_472 → / → rplI	hypothetical protein/ribosomal protein L9
523572	plus T	intergenic (‑2928/+2934)	cagZ ← / ← cagX	cag pathogenicity island protein Z/cag pathogenicity island protein X
551899	plus T	coding (3637/3693 nt)	cagA →	cytotoxin‑associated protein A
555765	(A)5→6	intergenic (+534/‑392)	HPG27_511 → / → HPG27_513	ribosomal protein L31/23S rRNA methyltransferase
566963	(T)5→6	intergenic (‑48/‑68)	HPG27_525 ← / → HPG27_526	diaminopimelate epimerase/membrane protein
581547	(T)6→5	intergenic (‑483/+470)	HPG27_540 ← / ← HPG27_542	dihydroorotase/hypothetical protein
581564	(T)7→6	intergenic (‑500/+453)	HPG27_540 ← / ← HPG27_542	dihydroorotase/hypothetical protein
581577	(T)7→6	intergenic (‑513/+440)	HPG27_540 ← / ← HPG27_542	dihydroorotase/hypothetical protein
643292	(T)14→13	coding (96/168 nt)	HPG27_589 →	hypothetical protein
725951	(A)7→8	intergenic (+1835/‑1563)	HPG27_661 → / → hopE	hypothetical protein/outer membrane protein
739197	Δ1 bp	intergenic (‑1518/+270)	HPG27_672 ← / ← HPG27_674	hypothetical protein/hypothetical protein
1208738	(A)5→4	intergenic (+2502/‑1218)	hopI → / → HPG27_1102	outer membrane protein/pyrroline‑5‑carboxylate reductase
1228413	(A)7→6	intergenic (‑191/+283)	HPG27_1119 ← / ← hopQ	hypothetical protein/outer membrane protein
1228632	(T)6→7	intergenic (‑410/+64)	HPG27_1119 ← / ← hopQ	hypothetical protein/outer membrane protein
1265038	plus A	coding (146/204 nt)	HPG27_1143 ←	DNA‑directed RNA polymerase, beta subunit
1304663	plus T	intergenic (‑11/‑198)	HPG27_1185 ← / → HPG27_1186	alanyl‑tRNA synthetase/hypothetical protein
1306544	C→T	R435K (AGA→AAA)	babB ←	outer membrane protein
1306576	A→G	N424N (AAT→AAC)	babB ←	outer membrane protein
1306579	C→T	E423E (GAG→GAA)	babB ←	outer membrane protein
1306582	C→G	A422A (GCG→GCC)	babB ←	outer membrane protein
1306594	T→C	Q418Q (CAA→CAG)	babB ←	outer membrane protein
1306618	C→A	A410A (GCG→GCT)	babB ←	outer membrane protein
1306624	A→G	S408S (AGT→AGC)	babB ←	outer membrane protein
1306630	G→T	N406K (AAC→AAA)	babB ←	outer membrane protein
1306633	T→A	L405L (CTA→CTT)	babB ←	outer membrane protein
1306636	5 bp→5 bp	coding (1208‑1212/1971 nt)	babB ←	outer membrane protein
1306648	C→T	E400E (GAG→GAA)	babB ←	outer membrane protein
1306650	2 bp→GC	coding (1197‑1198/1971 nt)	babB ←	outer membrane protein
1316101	(A)8→7	intergenic (‑774/+1006)	HPG27_1196 ← / ← HPG27_1198	oligopeptide ABC transporter, permease protein/tryptophanyl‑tRNA synthetase
1333423	Δ1 bp	intergenic (+387/‑1205)	nuoL → / → nuoN2	NADH‑ubiquinone oxidoreductase chain L/NADH‑ubiquinone oxidoreductase chain N
1333466	Δ1 bp	intergenic (+430/‑1162)	nuoL → / → nuoN2	NADH‑ubiquinone oxidoreductase chain L/NADH‑ubiquinone oxidoreductase chain N
1333530	(T)6→5	intergenic (+494/‑1098)	nuoL → / → nuoN2	NADH‑ubiquinone oxidoreductase chain L/NADH‑ubiquinone oxidoreductase chain N
1359853	plus T	coding (1004/1011 nt)	rpoA ←	DNA‑directed RNA polymerase, alpha subunit
1367920	Δ1 bp	intergenic (‑14/+14)	rplX ← / ← rplN	ribosomal protein L24/ribosomal protein L14
1374698	(TGTATTTA)10→15	intergenic (+89/‑153)	HPG27_1270 → / → HPG27_1271	conserved hypothetical ATP‑binding protein/hypothetical protein
1410935	(A)7→6	coding (841/864 nt)	HPG27_1308 ←	4‑hydroxybenzoate octaprenyl transferase
1428287	plus A	intergenic (‑43/‑445)	HPG27_1322 ← / → comL	hypothetical protein/competence lipoprotein
1480688	(T)7→8	intergenic (+285/‑376)	HPG27_1368 → / → HPG27_1370	biopolymer transport protein/hypothetical protein
1491250	(A)6→7	intergenic (‑315/+102)	HPG27_1380 ← / ← HPG27_1381	hypothetical protein/thioredoxin
1491266	(A)6→7	intergenic (‑331/+86)	HPG27_1380 ← / ← HPG27_1381	hypothetical protein/thioredoxin
1491285	Δ1 bp	intergenic (‑350/+67)	HPG27_1380 ← / ← HPG27_1381	hypothetical protein/thioredoxin
1541773	(A)5→6	intergenic (+1089/+1284)	HPG27_1426 → / ← HPG27_1428	hypothetical protein/hypothetical protein
1568743	(A)5→6	intergenic (+35/‑70)	HPG27_1446 → / → HPG27_1447	hypothetical protein/hypothetical protein

## Sheet: G27 ΔpflA #1 (DSM2246)
Table S1. All nucleotide changes from WT G27 (DSM1) and G27 ΔpflA::cat #1, #3, and #6 WGS. Individual tabs contain results of variant calling analyses for each strain as compared to the GenBank reference sequence (CP001173.1). The final tab contains all nucleotide changes with observed correlations to obtained biofilm phenotypes.
Position indicates the chromosomal position of the identified nucleotide change from the reference sequence
Change indicates the particular nucleotide change found at the chromosome position indicated in the previous column; "plus" indicates a nucleotide insertion; "Δ" indicates a nucleotide deletion of the stated size in base pairs (bp); polynucleotide tract length changes are indicated by the nucleotide(s) that are repeated in parentheses followed by the change in repeat number, separated by an arrow…
Annotation indicates if the nucleotide change occurs within a coding sequence (coding) or between two genes (intergenic); the coding sequence position of the nucleotide change is listed out of the total nucleotides (nt) found within that gene; if the nucleotide change is predicted to result in an amino acid change, that change is indicated using standard codon, amino acid, and protein sequence te…
Gene(s) indicates the specific annotation of a gene found to contain the nucleotide change listed in that row or the gene(s) that are upstream or downstream of the change, if the change was intergenic; arrows indicate coding sequence direction; forward slash indicates the intergenic location of the nucleotide change, between the indicated genes that lie upstream and downstream of the change
Description contains protein-coding information for the gene(s) indicated in the previous column, if annotated and available
G27 ΔpflA::cat #1 (DSM2246)
Predicted nucleotide changes
Position	Change	Annotation	Gene(s)	Description
74848	plus A	intergenic (‑493/+323)	ureG ← / ← ureE	urease accessory protein/urease accessory protein
156874	plus T	intergenic (+270/‑412)	HPG27_136 → / → HPG27_138	hypothetical protein/hypothetical protein
204060	(G)6→7	intergenic (+61/‑67)	HPG27_185 → / → HPG27_186	beta‑ketoacyl‑acylcarrier protein synthase III/hypothetical protein
232318	(A)8→9	intergenic (‑122/‑113)	HPG27_207 ← / → HPG27_208	outer membrane protein/putative sulfate permease
277055	(T)6→7	coding (20/474 nt)	HPG27_251 →	hypothetical protein
277877	(A)5→6	coding (372/408 nt)	HPG27_252 →	hypothetical protein
334166	(T)7→6	coding (2/183 nt)	HPG27_301 →	hypothetical protein
338514	G→T	G178W (GGG→TGG)	flgH →	flagellar basal‑body L‑ring protein
401122	(G)5→6	intergenic (‑650/‑255)	HPG27_370 ← / → HPG27_372	3‑methyl‑2‑oxobutanoate hydroxymethyl transferase/hypothetical protein
431785	plus T	coding (319/327 nt)	HPG27_403 ←	putative heatshock protein
433761	(G)6→7	intergenic (‑782/+729)	HPG27_404 ← / ← HPG27_406	co‑chaperone‑curved DNA binding protein A/DNA‑polymerase I‑like 5'‑3' exonuclease
441043	(T)6→7	coding (368/396 nt)	HPG27_412 ←	phosphatidyl glycerophosphate synthase
507738	(T)6→7	intergenic (‑145/‑78)	glnA ← / → HPG27_472	glutamine synthetase/hypothetical protein
508425	plus C	intergenic (+313/‑157)	HPG27_472 → / → rplI	hypothetical protein/ribosomal protein L9
523572	plus T	intergenic (‑2928/+2934)	cagZ ← / ← cagX	cag pathogenicity island protein Z/cag pathogenicity island protein X
551899	plus T	coding (3637/3693 nt)	cagA →	cytotoxin‑associated protein A
555765	(A)5→6	intergenic (+534/‑392)	HPG27_511 → / → HPG27_513	ribosomal protein L31/23S rRNA methyltransferase
566963	(T)5→6	intergenic (‑48/‑68)	HPG27_525 ← / → HPG27_526	diaminopimelate epimerase/membrane protein
581547	(T)6→5	intergenic (‑483/+470)	HPG27_540 ← / ← HPG27_542	dihydroorotase/hypothetical protein
581564	(T)7→6	intergenic (‑500/+453)	HPG27_540 ← / ← HPG27_542	dihydroorotase/hypothetical protein
581577	(T)7→6	intergenic (‑513/+440)	HPG27_540 ← / ← HPG27_542	dihydroorotase/hypothetical protein
633084	(C)15→14	coding (523/561 nt)	HPG27_579 →	putative lipopolysaccharide biosynthesis protein
643292	(T)14→13	coding (96/168 nt)	HPG27_589 →	hypothetical protein
666113	(21-bp)8→1	coding (1092‑1238/1389 nt)	HPG27_613 ←	alpha1,3‑fucosyl transferase
725951	(A)7→8	intergenic (+1835/‑1563)	HPG27_661 → / → hopE	hypothetical protein/outer membrane protein
739197	Δ1 bp	intergenic (‑1518/+270)	HPG27_672 ← / ← HPG27_674	hypothetical protein/hypothetical protein
748259	(A)17→16	intergenic (‑115/+106)	sabA ← / ← HPG27_681	outer membrane protein/outer membrane protein
917694	(T)14→15	coding (100/207 nt)	HPG27_850 →	hypothetical protein
1208738	(A)5→4	intergenic (+2502/‑1218)	hopI → / → HPG27_1102	outer membrane protein/pyrroline‑5‑carboxylate reductase
1228413	(A)7→6	intergenic (‑191/+283)	HPG27_1119 ← / ← hopQ	hypothetical protein/outer membrane protein
1228632	(T)6→7	intergenic (‑410/+64)	HPG27_1119 ← / ← hopQ	hypothetical protein/outer membrane protein
1265038	plus A	coding (146/204 nt)	HPG27_1143 ←	DNA‑directed RNA polymerase, beta subunit
1304663	plus T	intergenic (‑11/‑198)	HPG27_1185 ← / → HPG27_1186	alanyl‑tRNA synthetase/hypothetical protein
1306544	C→T	R435K (AGA→AAA)	babB ←	outer membrane protein
1306576	A→G	N424N (AAT→AAC)	babB ←	outer membrane protein
1306579	C→T	E423E (GAG→GAA)	babB ←	outer membrane protein
1306582	C→G	A422A (GCG→GCC)	babB ←	outer membrane protein
1306594	T→C	Q418Q (CAA→CAG)	babB ←	outer membrane protein
1306618	C→A	A410A (GCG→GCT)	babB ←	outer membrane protein
1306624	A→G	S408S (AGT→AGC)	babB ←	outer membrane protein
1306630	G→T	N406K (AAC→AAA)	babB ←	outer membrane protein
1306633	T→A	L405L (CTA→CTT)	babB ←	outer membrane protein
1306636	5 bp→5 bp	coding (1208‑1212/1971 nt)	babB ←	outer membrane protein
1306648	C→T	E400E (GAG→GAA)	babB ←	outer membrane protein
1306650	2 bp→GC	coding (1197‑1198/1971 nt)	babB ←	outer membrane protein
1316101	(A)8→7	intergenic (‑774/+1006)	HPG27_1196 ← / ← HPG27_1198	oligopeptide ABC transporter, permease protein/tryptophanyl‑tRNA synthetase
1333423	Δ1 bp	intergenic (+387/‑1205)	nuoL → / → nuoN2	NADH‑ubiquinone oxidoreductase chain L/NADH‑ubiquinone oxidoreductase chain N
1333466	Δ1 bp	intergenic (+430/‑1162)	nuoL → / → nuoN2	NADH‑ubiquinone oxidoreductase chain L/NADH‑ubiquinone oxidoreductase chain N
1333530	(T)6→5	intergenic (+494/‑1098)	nuoL → / → nuoN2	NADH‑ubiquinone oxidoreductase chain L/NADH‑ubiquinone oxidoreductase chain N
1359853	plus T	coding (1004/1011 nt)	rpoA ←	DNA‑directed RNA polymerase, alpha subunit
1367920	Δ1 bp	intergenic (‑14/+14)	rplX ← / ← rplN	ribosomal protein L24/ribosomal protein L14
1374698	(TGTATTTA)10→15	intergenic (+89/‑153)	HPG27_1270 → / → HPG27_1271	conserved hypothetical ATP‑binding protein/hypothetical protein
1410935	(A)7→6	coding (841/864 nt)	HPG27_1308 ←	4‑hydroxybenzoate octaprenyl transferase
1428287	plus A	intergenic (‑43/‑445)	HPG27_1322 ← / → comL	hypothetical protein/competence lipoprotein
1480688	(T)7→8	intergenic (+285/‑376)	HPG27_1368 → / → HPG27_1370	biopolymer transport protein/hypothetical protein
1491250	(A)6→7	intergenic (‑315/+102)	HPG27_1380 ← / ← HPG27_1381	hypothetical protein/thioredoxin
1491266	(A)6→7	intergenic (‑331/+86)	HPG27_1380 ← / ← HPG27_1381	hypothetical protein/thioredoxin
1491285	Δ1 bp	intergenic (‑350/+67)	HPG27_1380 ← / ← HPG27_1381	hypothetical protein/thioredoxin
1541773	(A)5→6	intergenic (+1089/+1284)	HPG27_1426 → / ← HPG27_1428	hypothetical protein/hypothetical protein
1564984	(C)11→10	coding (1368/1386 nt)	HPG27_1444 ←	type III R‑M system modification enzyme
1568743	(A)5→6	intergenic (+35/‑70)	HPG27_1446 → / → HPG27_1447	hypothetical protein/hypothetical protein

## Sheet: G27 ΔpflA #3 (DSM2248)
Table S1. All nucleotide changes from WT G27 (DSM1) and G27 ΔpflA::cat #1, #3, and #6 WGS. Individual tabs contain results of variant calling analyses for each strain as compared to the GenBank reference sequence (CP001173.1). The final tab contains all nucleotide changes with observed correlations to obtained biofilm phenotypes.
Position indicates the chromosomal position of the identified nucleotide change from the reference sequence
Change indicates the particular nucleotide change found at the chromosome position indicated in the previous column; "plus" indicates a nucleotide insertion; "Δ" indicates a nucleotide deletion of the stated size in base pairs (bp); polynucleotide tract length changes are indicated by the nucleotide(s) that are repeated in parentheses followed by the change in repeat number, separated by an arrow…
Annotation indicates if the nucleotide change occurs within a coding sequence (coding) or between two genes (intergenic); the coding sequence position of the nucleotide change is listed out of the total nucleotides (nt) found within that gene; if the nucleotide change is predicted to result in an amino acid change, that change is indicated using standard codon, amino acid, and protein sequence te…
Gene(s) indicates the specific annotation of a gene found to contain the nucleotide change listed in that row or the gene(s) that are upstream or downstream of the change, if the change was intergenic; arrows indicate coding sequence direction; forward slash indicates the intergenic location of the nucleotide change, between the indicated genes that lie upstream and downstream of the change
Description contains protein-coding information for the gene(s) indicated in the previous column, if annotated and available
G27 ΔpflA::cat #3 (DSM2248)
Predicted nucleotide changes
Position	Change	Annotation	Gene(s)	Description
74848	plus A	intergenic (‑493/+323)	ureG ← / ← ureE	urease accessory protein/urease accessory protein
156874	plus T	intergenic (+270/‑412)	HPG27_136 → / → HPG27_138	hypothetical protein/hypothetical protein
168448	(G)15→14	coding (1261/1347 nt)	HPG27_150 ←	putative histidine kinase sensor protein
204060	(G)6→7	intergenic (+61/‑67)	HPG27_185 → / → HPG27_186	beta‑ketoacyl‑acylcarrier protein synthase III/hypothetical protein
232318	(A)8→9	intergenic (‑122/‑113)	HPG27_207 ← / → HPG27_208	outer membrane protein/putative sulfate permease
277055	(T)6→7	coding (20/474 nt)	HPG27_251 →	hypothetical protein
277877	(A)5→6	coding (372/408 nt)	HPG27_252 →	hypothetical protein
293211	T→C	V28A (GTG→GCG)	HPG27_267 →	hypothetical protein
329716	T→C	I540V (ATC→GTC)	babA ←	outer membrane protein
329723	G→A	Y537Y (TAC→TAT)	babA ←	outer membrane protein
329728	2 bp→AA	coding (1605‑1606/2235 nt)	babA ←	outer membrane protein
329855	A→G	T493T (ACT→ACC)	babA ←	outer membrane protein
329864	C→T	L490L (TTG→CTA)	babA ←	outer membrane protein
329866	A→G	L490L (TTG→CTA)	babA ←	outer membrane protein
329877	C→T	R486K (AGA→AAA)	babA ←	outer membrane protein
329909	A→G	N475N (AAT→AAC)	babA ←	outer membrane protein
329912	C→T	E474E (GAG→GAA)	babA ←	outer membrane protein
329915	C→G	A473A (GCG→GCC)	babA ←	outer membrane protein
329927	T→C	Q469Q (CAA→CAG)	babA ←	outer membrane protein
329951	C→A	A461A (GCG→GCT)	babA ←	outer membrane protein
329957	A→G	S459S (AGT→AGC)	babA ←	outer membrane protein
329965	2 bp→TA	coding (1368‑1369/2235 nt)	babA ←	outer membrane protein
329968	A→G	L456L (TTA→CTA)	babA ←	outer membrane protein
329972	C→T	T454T (ACG→ACA)	babA ←	outer membrane protein
329978	G→C	T452T (ACC→ACG)	babA ←	outer membrane protein
329984	2 bp→CC	coding (1349‑1350/2235 nt)	babA ←	outer membrane protein
331309	T→C	T9A (ACT→GCT)	babA ←	outer membrane protein
334166	(T)7→6	coding (2/183 nt)	HPG27_301 →	hypothetical protein
338514	G→T	G178W (GGG→TGG)	flgH →	flagellar basal‑body L‑ring protein
401122	(G)5→6	intergenic (‑650/‑255)	HPG27_370 ← / → HPG27_372	3‑methyl‑2‑oxobutanoate hydroxymethyl transferase/hypothetical protein
431785	plus T	coding (319/327 nt)	HPG27_403 ←	putative heatshock protein
433761	(G)6→7	intergenic (‑782/+729)	HPG27_404 ← / ← HPG27_406	co‑chaperone‑curved DNA binding protein A/DNA‑polymerase I‑like 5'‑3' exonuclease
441043	(T)6→7	coding (368/396 nt)	HPG27_412 ←	phosphatidyl glycerophosphate synthase
507738	(T)6→7	intergenic (‑145/‑78)	glnA ← / → HPG27_472	glutamine synthetase/hypothetical protein
508425	plus C	intergenic (+313/‑157)	HPG27_472 → / → rplI	hypothetical protein/ribosomal protein L9
523572	plus T	intergenic (‑2928/+2934)	cagZ ← / ← cagX	cag pathogenicity island protein Z/cag pathogenicity island protein X
547079	(A)8→9	coding (37/624 nt)	cagD ←	cag pathogenicity island protein D
551899	plus T	coding (3637/3693 nt)	cagA →	cytotoxin‑associated protein A
555765	(A)5→6	intergenic (+534/‑392)	HPG27_511 → / → HPG27_513	ribosomal protein L31/23S rRNA methyltransferase
566963	(T)5→6	intergenic (‑48/‑68)	HPG27_525 ← / → HPG27_526	diaminopimelate epimerase/membrane protein
581547	(T)6→5	intergenic (‑483/+470)	HPG27_540 ← / ← HPG27_542	dihydroorotase/hypothetical protein
581564	(T)7→6	intergenic (‑500/+453)	HPG27_540 ← / ← HPG27_542	dihydroorotase/hypothetical protein
581577	(T)7→6	intergenic (‑513/+440)	HPG27_540 ← / ← HPG27_542	dihydroorotase/hypothetical protein
643292	(T)14→13	coding (96/168 nt)	HPG27_589 →	hypothetical protein
725951	(A)7→8	intergenic (+1835/‑1563)	HPG27_661 → / → hopE	hypothetical protein/outer membrane protein
739197	Δ1 bp	intergenic (‑1518/+270)	HPG27_672 ← / ← HPG27_674	hypothetical protein/hypothetical protein
1045188	G→A	S63F (TCT→TTT)	HPG27_958 ←	hypothetical protein
1208738	(A)5→4	intergenic (+2502/‑1218)	hopI → / → HPG27_1102	outer membrane protein/pyrroline‑5‑carboxylate reductase
1228413	(A)7→6	intergenic (‑191/+283)	HPG27_1119 ← / ← hopQ	hypothetical protein/outer membrane protein
1228632	(T)6→7	intergenic (‑410/+64)	HPG27_1119 ← / ← hopQ	hypothetical protein/outer membrane protein
1265038	plus A	coding (146/204 nt)	HPG27_1143 ←	DNA‑directed RNA polymerase, beta subunit
1304663	plus T	intergenic (‑11/‑198)	HPG27_1185 ← / → HPG27_1186	alanyl‑tRNA synthetase/hypothetical protein
1306544	C→T	R435K (AGA→AAA)	babB ←	outer membrane protein
1306576	A→G	N424N (AAT→AAC)	babB ←	outer membrane protein
1306579	C→T	E423E (GAG→GAA)	babB ←	outer membrane protein
1306582	C→G	A422A (GCG→GCC)	babB ←	outer membrane protein
1306594	T→C	Q418Q (CAA→CAG)	babB ←	outer membrane protein
1306618	C→A	A410A (GCG→GCT)	babB ←	outer membrane protein
1306624	A→G	S408S (AGT→AGC)	babB ←	outer membrane protein
1306630	G→T	N406K (AAC→AAA)	babB ←	outer membrane protein
1306633	T→A	L405L (CTA→CTT)	babB ←	outer membrane protein
1306636	5 bp→5 bp	coding (1208‑1212/1971 nt)	babB ←	outer membrane protein
1306648	C→T	E400E (GAG→GAA)	babB ←	outer membrane protein
1306650	2 bp→GC	coding (1197‑1198/1971 nt)	babB ←	outer membrane protein
1316101	(A)8→7	intergenic (‑774/+1006)	HPG27_1196 ← / ← HPG27_1198	oligopeptide ABC transporter, permease protein/tryptophanyl‑tRNA synthetase
1333423	Δ1 bp	intergenic (+387/‑1205)	nuoL → / → nuoN2	NADH‑ubiquinone oxidoreductase chain L/NADH‑ubiquinone oxidoreductase chain N
1333466	Δ1 bp	intergenic (+430/‑1162)	nuoL → / → nuoN2	NADH‑ubiquinone oxidoreductase chain L/NADH‑ubiquinone oxidoreductase chain N
1333530	(T)6→5	intergenic (+494/‑1098)	nuoL → / → nuoN2	NADH‑ubiquinone oxidoreductase chain L/NADH‑ubiquinone oxidoreductase chain N
1359853	plus T	coding (1004/1011 nt)	rpoA ←	DNA‑directed RNA polymerase, alpha subunit
1367920	Δ1 bp	intergenic (‑14/+14)	rplX ← / ← rplN	ribosomal protein L24/ribosomal protein L14
1410935	(A)7→6	coding (841/864 nt)	HPG27_1308 ←	4‑hydroxybenzoate octaprenyl transferase
1428287	plus A	intergenic (‑43/‑445)	HPG27_1322 ← / → comL	hypothetical protein/competence lipoprotein
1480688	(T)7→8	intergenic (+285/‑376)	HPG27_1368 → / → HPG27_1370	biopolymer transport protein/hypothetical protein
1491250	(A)6→7	intergenic (‑315/+102)	HPG27_1380 ← / ← HPG27_1381	hypothetical protein/thioredoxin
1491266	(A)6→7	intergenic (‑331/+86)	HPG27_1380 ← / ← HPG27_1381	hypothetical protein/thioredoxin
1491285	Δ1 bp	intergenic (‑350/+67)	HPG27_1380 ← / ← HPG27_1381	hypothetical protein/thioredoxin
1541773	(A)5→6	intergenic (+1089/+1284)	HPG27_1426 → / ← HPG27_1428	hypothetical protein/hypothetical protein
1568743	(A)5→6	intergenic (+35/‑70)	HPG27_1446 → / → HPG27_1447	hypothetical protein/hypothetical protein
1586589	(T)18→15	intergenic (‑179/+171)	HPG27_1459 ← / ← rocF	iron (III) dicitrate transport protein/arginase

## Sheet: G27 ΔpflA #6 (DSM2251)
Table S1. All nucleotide changes from WT G27 (DSM1) and G27 ΔpflA::cat #1, #3, and #6 WGS. Individual tabs contain results of variant calling analyses for each strain as compared to the GenBank reference sequence (CP001173.1). The final tab contains all nucleotide changes with observed correlations to obtained biofilm phenotypes.
Position indicates the chromosomal position of the identified nucleotide change from the reference sequence
Change indicates the particular nucleotide change found at the chromosome position indicated in the previous column; "plus" indicates a nucleotide insertion; "Δ" indicates a nucleotide deletion of the stated size in base pairs (bp); polynucleotide tract length changes are indicated by the nucleotide(s) that are repeated in parentheses followed by the change in repeat number, separated by an arrow…
Annotation indicates if the nucleotide change occurs within a coding sequence (coding) or between two genes (intergenic); the coding sequence position of the nucleotide change is listed out of the total nucleotides (nt) found within that gene; if the nucleotide change is predicted to result in an amino acid change, that change is indicated using standard codon, amino acid, and protein sequence te…
Gene(s) indicates the specific annotation of a gene found to contain the nucleotide change listed in that row or the gene(s) that are upstream or downstream of the change, if the change was intergenic; arrows indicate coding sequence direction; forward slash indicates the intergenic location of the nucleotide change, between the indicated genes that lie upstream and downstream of the change
Description contains protein-coding information for the gene(s) indicated in the previous column, if annotated and available
G27 ΔpflA::cat #6 (DSM2251)
Predicted nucleotide changes
Position	Change	Annotation	Gene(s)	Description
74848	plus A	intergenic (‑493/+323)	ureG ← / ← ureE	urease accessory protein/urease accessory protein
156874	plus T	intergenic (+270/‑412)	HPG27_136 → / → HPG27_138	hypothetical protein/hypothetical protein
168448	(G)15→14	coding (1261/1347 nt)	HPG27_150 ←	putative histidine kinase sensor protein
204060	(G)6→7	intergenic (+61/‑67)	HPG27_185 → / → HPG27_186	beta‑ketoacyl‑acylcarrier protein synthase III/hypothetical protein
232318	(A)8→9	intergenic (‑122/‑113)	HPG27_207 ← / → HPG27_208	outer membrane protein/putative sulfate permease
277055	(T)6→7	coding (20/474 nt)	HPG27_251 →	hypothetical protein
277877	(A)5→6	coding (372/408 nt)	HPG27_252 →	hypothetical protein
293211	T→C	V28A (GTG→GCG)	HPG27_267 →	hypothetical protein
293462	G→T	A112S (GCT→TCT)	HPG27_267 →	hypothetical protein
329716	T→C	I540V (ATC→GTC)	babA ←	outer membrane protein
329723	G→A	Y537Y (TAC→TAT)	babA ←	outer membrane protein
329728	2 bp→AA	coding (1605‑1606/2235 nt)	babA ←	outer membrane protein
334166	(T)7→6	coding (2/183 nt)	HPG27_301 →	hypothetical protein
338514	G→T	G178W (GGG→TGG)	flgH →	flagellar basal‑body L‑ring protein
401122	(G)5→6	intergenic (‑650/‑255)	HPG27_370 ← / → HPG27_372	3‑methyl‑2‑oxobutanoate hydroxymethyl transferase/hypothetical protein
431785	plus T	coding (319/327 nt)	HPG27_403 ←	putative heatshock protein
433761	(G)6→7	intergenic (‑782/+729)	HPG27_404 ← / ← HPG27_406	co‑chaperone‑curved DNA binding protein A/DNA‑polymerase I‑like 5'‑3' exonuclease
441043	(T)6→7	coding (368/396 nt)	HPG27_412 ←	phosphatidyl glycerophosphate synthase
507738	(T)6→7	intergenic (‑145/‑78)	glnA ← / → HPG27_472	glutamine synthetase/hypothetical protein
508425	plus C	intergenic (+313/‑157)	HPG27_472 → / → rplI	hypothetical protein/ribosomal protein L9
523572	plus T	intergenic (‑2928/+2934)	cagZ ← / ← cagX	cag pathogenicity island protein Z/cag pathogenicity island protein X
551899	plus T	coding (3637/3693 nt)	cagA →	cytotoxin‑associated protein A
555765	(A)5→6	intergenic (+534/‑392)	HPG27_511 → / → HPG27_513	ribosomal protein L31/23S rRNA methyltransferase
566963	(T)5→6	intergenic (‑48/‑68)	HPG27_525 ← / → HPG27_526	diaminopimelate epimerase/membrane protein
581547	(T)6→5	intergenic (‑483/+470)	HPG27_540 ← / ← HPG27_542	dihydroorotase/hypothetical protein
581564	(T)7→6	intergenic (‑500/+453)	HPG27_540 ← / ← HPG27_542	dihydroorotase/hypothetical protein
581577	(T)7→6	intergenic (‑513/+440)	HPG27_540 ← / ← HPG27_542	dihydroorotase/hypothetical protein
643292	(T)14→13	coding (96/168 nt)	HPG27_589 →	hypothetical protein
725951	(A)7→8	intergenic (+1835/‑1563)	HPG27_661 → / → hopE	hypothetical protein/outer membrane protein
739197	Δ1 bp	intergenic (‑1518/+270)	HPG27_672 ← / ← HPG27_674	hypothetical protein/hypothetical protein
801333	C→T	A81V (GCA→GTA)	HPG27_736 →	aconitase B
1045188	G→A	S63F (TCT→TTT)	HPG27_958 ←	hypothetical protein
1208738	(A)5→4	intergenic (+2502/‑1218)	hopI → / → HPG27_1102	outer membrane protein/pyrroline‑5‑carboxylate reductase
1228413	(A)7→6	intergenic (‑191/+283)	HPG27_1119 ← / ← hopQ	hypothetical protein/outer membrane protein
1228632	(T)6→7	intergenic (‑410/+64)	HPG27_1119 ← / ← hopQ	hypothetical protein/outer membrane protein
1265038	plus A	coding (146/204 nt)	HPG27_1143 ←	DNA‑directed RNA polymerase, beta subunit
1304663	plus T	intergenic (‑11/‑198)	HPG27_1185 ← / → HPG27_1186	alanyl‑tRNA synthetase/hypothetical protein
1306544	C→T	R435K (AGA→AAA)	babB ←	outer membrane protein
1306576	A→G	N424N (AAT→AAC)	babB ←	outer membrane protein
1306579	C→T	E423E (GAG→GAA)	babB ←	outer membrane protein
1306582	C→G	A422A (GCG→GCC)	babB ←	outer membrane protein
1306594	T→C	Q418Q (CAA→CAG)	babB ←	outer membrane protein
1306618	C→A	A410A (GCG→GCT)	babB ←	outer membrane protein
1306624	A→G	S408S (AGT→AGC)	babB ←	outer membrane protein
1306630	G→T	N406K (AAC→AAA)	babB ←	outer membrane protein
1306633	T→A	L405L (CTA→CTT)	babB ←	outer membrane protein
1306636	5 bp→5 bp	coding (1208‑1212/1971 nt)	babB ←	outer membrane protein
1306648	C→T	E400E (GAG→GAA)	babB ←	outer membrane protein
1306650	2 bp→GC	coding (1197‑1198/1971 nt)	babB ←	outer membrane protein
1316101	(A)8→7	intergenic (‑774/+1006)	HPG27_1196 ← / ← HPG27_1198	oligopeptide ABC transporter, permease protein/tryptophanyl‑tRNA synthetase
1333423	Δ1 bp	intergenic (+387/‑1205)	nuoL → / → nuoN2	NADH‑ubiquinone oxidoreductase chain L/NADH‑ubiquinone oxidoreductase chain N
1333466	Δ1 bp	intergenic (+430/‑1162)	nuoL → / → nuoN2	NADH‑ubiquinone oxidoreductase chain L/NADH‑ubiquinone oxidoreductase chain N
1333530	(T)6→5	intergenic (+494/‑1098)	nuoL → / → nuoN2	NADH‑ubiquinone oxidoreductase chain L/NADH‑ubiquinone oxidoreductase chain N
1359853	plus T	coding (1004/1011 nt)	rpoA ←	DNA‑directed RNA polymerase, alpha subunit
1367920	Δ1 bp	intergenic (‑14/+14)	rplX ← / ← rplN	ribosomal protein L24/ribosomal protein L14
1374698	(TGTATTTA)10→15	intergenic (+89/‑153)	HPG27_1270 → / → HPG27_1271	conserved hypothetical ATP‑binding protein/hypothetical protein
1410935	(A)7→6	coding (841/864 nt)	HPG27_1308 ←	4‑hydroxybenzoate octaprenyl transferase
1428287	plus A	intergenic (‑43/‑445)	HPG27_1322 ← / → comL	hypothetical protein/competence lipoprotein
1480688	(T)7→8	intergenic (+285/‑376)	HPG27_1368 → / → HPG27_1370	biopolymer transport protein/hypothetical protein
1491250	(A)6→7	intergenic (‑315/+102)	HPG27_1380 ← / ← HPG27_1381	hypothetical protein/thioredoxin
1491266	(A)6→7	intergenic (‑331/+86)	HPG27_1380 ← / ← HPG27_1381	hypothetical protein/thioredoxin
1491285	Δ1 bp	intergenic (‑350/+67)	HPG27_1380 ← / ← HPG27_1381	hypothetical protein/thioredoxin
1541773	(A)5→6	intergenic (+1089/+1284)	HPG27_1426 → / ← HPG27_1428	hypothetical protein/hypothetical protein
1564984	(C)11→10	coding (1368/1386 nt)	HPG27_1444 ←	type III R‑M system modification enzyme
1568743	(A)5→6	intergenic (+35/‑70)	HPG27_1446 → / → HPG27_1447	hypothetical protein/hypothetical protein

## Sheet: SNP correlations
Table S1. All nucleotide changes from WT G27 (DSM1) and G27 ΔpflA::cat #1, #3, and #6 WGS. Individual tabs contain results of variant calling analyses for each strain as compared to the GenBank reference sequence (CP001173.1). The final tab contains all nucleotide changes with observed correlations to obtained biofilm phenotypes.
Position indicates the chromosomal position of the identified nucleotide change from the reference sequence
Change indicates the particular nucleotide change found at the chromosome position indicated in the previous column; "Δ" indicates a nucleotide deletion of the stated size in base pairs (bp); polynucleotide tract length changes are indicated by the nucleotide(s) that are repeated in parentheses followed by the change in repeat number, separated by an arrow; changes from single and multi-nucleotid…
Annotation indicates if the nucleotide change occurs within a coding sequence (coding) or between two genes (intergenic); the coding sequence position of the nucleotide change is listed out of the total nucleotides (nt) found within that gene; if the nucleotide change is predicted to result in an amino acid change, that change is indicated using standard codon, amino acid, and protein sequence te…
Gene(s) indicates the specific annotation of a gene found to contain the nucleotide change listed in that row or the gene(s) that are upstream or downstream of the change, if the change was intergenic; arrows indicate coding sequence direction; forward slash indicates the intergenic location of the nucleotide change, between the indicated genes that lie upstream and downstream of the change
Description contains protein-coding information for the gene(s) indicated in the previous column, if annotated and available
Low biomass (only in G27 ΔpflA::cat #3)
Predicted nucleotide changes
Position	Change	Annotation	Gene(s)	Description
329855	A→G	T493T (ACT→ACC)	babA ←	outer membrane protein
329864	C→T	L490L (TTG→CTA)	babA ←	outer membrane protein
329866	A→G	L490L (TTG→CTA)	babA ←	outer membrane protein
329877	C→T	R486K (AGA→AAA)	babA ←	outer membrane protein
329909	A→G	N475N (AAT→AAC)	babA ←	outer membrane protein
329912	C→T	E474E (GAG→GAA)	babA ←	outer membrane protein
329915	C→G	A473A (GCG→GCC)	babA ←	outer membrane protein
329927	T→C	Q469Q (CAA→CAG)	babA ←	outer membrane protein
329951	C→A	A461A (GCG→GCT)	babA ←	outer membrane protein
329957	A→G	S459S (AGT→AGC)	babA ←	outer membrane protein
329965	2 bp→TA	coding (1368‑1369/2235 nt)	babA ←	outer membrane protein
329968	A→G	L456L (TTA→CTA)	babA ←	outer membrane protein
329972	C→T	T454T (ACG→ACA)	babA ←	outer membrane protein
329978	G→C	T452T (ACC→ACG)	babA ←	outer membrane protein
329984	2 bp→CC	coding (1349‑1350/2235 nt)	babA ←	outer membrane protein
331309	T→C	T9A (ACT→GCT)	babA ←	outer membrane protein
547079	(A)8→9	coding (37/624 nt)	cagD ←	cag pathogenicity island protein D
1045188	G→A	S63F (TCT→TTT)	HPG27_958 ←	hypothetical protein
1586589	(T)18→15	intergenic (‑179/+171)	HPG27_1459 ← / ← rocF	iron (III) dicitrate transport protein/arginase
High biomass (only in G27 ΔpflA::cat #1)
Predicted nucleotide changes
Position	Change	Annotation	Gene(s)	Description
633084	(C)15→14	coding (523/561 nt)	HPG27_579 →	putative lipopolysaccharide biosynthesis protein
666113	(21-bp)8→1	coding (1092‑1238/1389 nt)	HPG27_613 ←	alpha1,3‑fucosyl transferase
748259	(A)17→16	intergenic (‑115/+106)	sabA ← / ← HPG27_681	outer membrane protein/outer membrane protein
917694	(T)14→15	coding (100/207 nt)	HPG27_850 →	hypothetical protein
Linked secondary mutation (in G27 ΔpflA::cat #1, #3, and #6 but not in WT G27)
Predicted nucleotide changes
Position	Change	Annotation	Gene(s)	Description
338514	G→T	G178W (GGG→TGG)	flgH →	flagellar basal‑body L‑ring protein
