# Supplementary material for: Correlation versus causation: Helicobacter pylori population heterogeneity complicates the identification of mutant strain phenotypes
Source: mSphere. 2025 Dec 15;11(1):e00638-25. doi: 10.1128/msphere.00638-25 (PMC12838425; doi:10.1128/msphere.00638-25)
Supplement: Table S2 — All nucleotide changes from indicated single colony isolate WGS. [file msphere.00638-25-s0003.xlsx]

## Sheet: WT G27 (DSM1)
Table S2. All nucleotide changes from indicated single colony isolate WGS. Individual tabs contain results of variant calling analyses for each strain as compared to the GenBank reference sequence (CP001173.1 or CP009259.1 for G27- or SS1-derived isolates, respectively). The final tab contains all nucleotide changes with observed correlations to obtained biofilm phenotypes.
Position indicates the chromosomal position of the identified nucleotide change from the reference sequence
Change indicates the particular nucleotide change found at the chromosome position indicated in the previous column; "plus" indicates a nucleotide insertion; "Δ" indicates a nucleotide deletion of the stated size in base pairs (bp); polynucleotide tract length changes are indicated by the nucleotide(s) that are repeated in parentheses followed by the change in repeat number, separated by an arrow…
Annotation indicates if the nucleotide change occurs within a coding sequence (coding) or between two genes (intergenic); the coding sequence position of the nucleotide change is listed out of the total nucleotides (nt) found within that gene; if the nucleotide change is predicted to result in an amino acid change, that change is indicated using standard codon, amino acid, and protein sequence te…
Gene(s) indicates the specific annotation of a gene found to contain the nucleotide change listed in that row or the gene(s) that are upstream or downstream of the change, if the change was intergenic; arrows indicate coding sequence direction; forward slash indicates the intergenic location of the nucleotide change, between the indicated genes that lie upstream and downstream of the change
Description contains protein-coding information for the gene(s) indicated in the previous column, if annotated and available
WT G27 (DSM1)
Predicted nucleotide changes
Position	Change	Annotation	Gene(s)	Description
74848	plus A	intergenic (‑493/+323)	ureG ← / ← ureE	urease accessory protein/urease accessory protein
156874	plus T	intergenic (+270/‑412)	HPG27_136 → / → HPG27_138	hypothetical protein/hypothetical protein
204060	(G)6→7	intergenic (+61/‑67)	HPG27_185 → / → HPG27_186	beta‑ketoacyl‑acylcarrier protein synthase III/hypothetical protein
232318	(A)8→9	intergenic (‑122/‑113)	HPG27_207 ← / → HPG27_208	outer membrane protein/putative sulfate permease
277055	(T)6→7	coding (20/474 nt)	HPG27_251 →	hypothetical protein
277877	(A)5→6	coding (372/408 nt)	HPG27_252 →	hypothetical protein
293211	T→C	V28A (GTG→GCG)	HPG27_267 →	hypothetical protein
334166	(T)7→6	coding (2/183 nt)	HPG27_301 →	hypothetical protein
401122	(G)5→6	intergenic (‑650/‑255)	HPG27_370 ← / → HPG27_372	3‑methyl‑2‑oxobutanoate hydroxymethyl transferase/hypothetical protein
431785	plus T	coding (319/327 nt)	HPG27_403 ←	putative heatshock protein
433761	(G)6→7	intergenic (‑782/+729)	HPG27_404 ← / ← HPG27_406	co‑chaperone‑curved DNA binding protein A/DNA‑polymerase I‑like 5'‑3' exonuclease
441043	(T)6→7	coding (368/396 nt)	HPG27_412 ←	phosphatidyl glycerophosphate synthase
507738	(T)6→7	intergenic (‑145/‑78)	glnA ← / → HPG27_472	glutamine synthetase/hypothetical protein
508425	plus C	intergenic (+313/‑157)	HPG27_472 → / → rplI	hypothetical protein/ribosomal protein L9
523572	plus T	intergenic (‑2928/+2934)	cagZ ← / ← cagX	cag pathogenicity island protein Z/cag pathogenicity island protein X
551899	plus T	coding (3637/3693 nt)	cagA →	cytotoxin‑associated protein A
555765	(A)5→6	intergenic (+534/‑392)	HPG27_511 → / → HPG27_513	ribosomal protein L31/23S rRNA methyltransferase
566963	(T)5→6	intergenic (‑48/‑68)	HPG27_525 ← / → HPG27_526	diaminopimelate epimerase/membrane protein
581547	(T)6→5	intergenic (‑483/+470)	HPG27_540 ← / ← HPG27_542	dihydroorotase/hypothetical protein
581564	(T)7→6	intergenic (‑500/+453)	HPG27_540 ← / ← HPG27_542	dihydroorotase/hypothetical protein
581577	(T)7→6	intergenic (‑513/+440)	HPG27_540 ← / ← HPG27_542	dihydroorotase/hypothetical protein
643292	(T)14→13	coding (96/168 nt)	HPG27_589 →	hypothetical protein
725951	(A)7→8	intergenic (+1835/‑1563)	HPG27_661 → / → hopE	hypothetical protein/outer membrane protein
739197	Δ1 bp	intergenic (‑1518/+270)	HPG27_672 ← / ← HPG27_674	hypothetical protein/hypothetical protein
1208738	(A)5→4	intergenic (+2502/‑1218)	hopI → / → HPG27_1102	outer membrane protein/pyrroline‑5‑carboxylate reductase
1228413	(A)7→6	intergenic (‑191/+283)	HPG27_1119 ← / ← hopQ	hypothetical protein/outer membrane protein
1228632	(T)6→7	intergenic (‑410/+64)	HPG27_1119 ← / ← hopQ	hypothetical protein/outer membrane protein
1265038	plus A	coding (146/204 nt)	HPG27_1143 ←	DNA‑directed RNA polymerase, beta subunit
1304663	plus T	intergenic (‑11/‑198)	HPG27_1185 ← / → HPG27_1186	alanyl‑tRNA synthetase/hypothetical protein
1306594	T→C	Q418Q (CAA→CAG)	HPG27_1187 ←	outer membrane protein
1306618	C→A	A410A (GCG→GCT)	HPG27_1187 ←	outer membrane protein
1306624	A→G	S408S (AGT→AGC)	HPG27_1187 ←	outer membrane protein
1306630	G→T	N406K (AAC→AAA)	HPG27_1187 ←	outer membrane protein
1306633	T→A	L405L (CTA→CTT)	HPG27_1187 ←	outer membrane protein
1306636	5 bp→5 bp	coding (1208‑1212/1971 nt)	HPG27_1187 ←	outer membrane protein
1306648	C→T	E400E (GAG→GAA)	HPG27_1187 ←	outer membrane protein
1306650	2 bp→GC	coding (1197‑1198/1971 nt)	HPG27_1187 ←	outer membrane protein
1316101	(A)8→7	intergenic (‑774/+1006)	HPG27_1196 ← / ← HPG27_1198	oligopeptide ABC transporter, permease protein/tryptophanyl‑tRNA synthetase
1333423	Δ1 bp	intergenic (+387/‑1205)	nuoL → / → nuoN2	NADH‑ubiquinone oxidoreductase chain L/NADH‑ubiquinone oxidoreductase chain N
1333466	Δ1 bp	intergenic (+430/‑1162)	nuoL → / → nuoN2	NADH‑ubiquinone oxidoreductase chain L/NADH‑ubiquinone oxidoreductase chain N
1333530	(T)6→5	intergenic (+494/‑1098)	nuoL → / → nuoN2	NADH‑ubiquinone oxidoreductase chain L/NADH‑ubiquinone oxidoreductase chain N
1359853	plus T	coding (1004/1011 nt)	rpoA ←	DNA‑directed RNA polymerase, alpha subunit
1367920	Δ1 bp	intergenic (‑14/+14)	rplX ← / ← rplN	ribosomal protein L24/ribosomal protein L14
1410935	(A)7→6	coding (841/864 nt)	HPG27_1308 ←	4‑hydroxybenzoate octaprenyl transferase
1428287	plus A	intergenic (‑43/‑445)	HPG27_1322 ← / → comL	hypothetical protein/competence lipoprotein
1480688	(T)7→8	intergenic (+285/‑376)	HPG27_1368 → / → HPG27_1370	biopolymer transport protein/hypothetical protein
1491250	(A)6→7	intergenic (‑315/+102)	HPG27_1380 ← / ← HPG27_1381	hypothetical protein/thioredoxin
1491266	(A)6→7	intergenic (‑331/+86)	HPG27_1380 ← / ← HPG27_1381	hypothetical protein/thioredoxin
1491285	Δ1 bp	intergenic (‑350/+67)	HPG27_1380 ← / ← HPG27_1381	hypothetical protein/thioredoxin
1541773	(A)5→6	intergenic (+1089/+1284)	HPG27_1426 → / ← HPG27_1428	hypothetical protein/hypothetical protein
1568743	(A)5→6	intergenic (+35/‑70)	HPG27_1446 → / → HPG27_1447	hypothetical protein/hypothetical protein

## Sheet: G27 #4 (DSM2255)
Table S2. All nucleotide changes from indicated single colony isolate WGS. Individual tabs contain results of variant calling analyses for each strain as compared to the GenBank reference sequence (CP001173.1 or CP009259.1 for G27- or SS1-derived isolates, respectively). The final tab contains all nucleotide changes with observed correlations to obtained biofilm phenotypes.
Position indicates the chromosomal position of the identified nucleotide change from the reference sequence
Change indicates the particular nucleotide change found at the chromosome position indicated in the previous column; "plus" indicates a nucleotide insertion; "Δ" indicates a nucleotide deletion of the stated size in base pairs (bp); polynucleotide tract length changes are indicated by the nucleotide(s) that are repeated in parentheses followed by the change in repeat number, separated by an arrow…
Annotation indicates if the nucleotide change occurs within a coding sequence (coding) or between two genes (intergenic); the coding sequence position of the nucleotide change is listed out of the total nucleotides (nt) found within that gene; if the nucleotide change is predicted to result in an amino acid change, that change is indicated using standard codon, amino acid, and protein sequence te…
Gene(s) indicates the specific annotation of a gene found to contain the nucleotide change listed in that row or the gene(s) that are upstream or downstream of the change, if the change was intergenic; arrows indicate coding sequence direction; forward slash indicates the intergenic location of the nucleotide change, between the indicated genes that lie upstream and downstream of the change
Description contains protein-coding information for the gene(s) indicated in the previous column, if annotated and available
G27 #4 (DSM2255)
Predicted nucleotide changes
Position	Change	Annotation	Gene(s)	Description
74848	plus A	intergenic (‑493/+323)	ureG ← / ← ureE	urease accessory protein/urease accessory protein
156874	plus T	intergenic (+270/‑412)	HPG27_136 → / → HPG27_138	hypothetical protein/hypothetical protein
204060	(G)6→7	intergenic (+61/‑67)	HPG27_185 → / → HPG27_186	beta‑ketoacyl‑acylcarrier protein synthase III/hypothetical protein
232318	(A)8→9	intergenic (‑122/‑113)	HPG27_207 ← / → HPG27_208	outer membrane protein/putative sulfate permease
249959	G→A	A202V (GCG→GTG)	flgI ←	flagellar basal‑body P‑ring protein
277055	(T)6→7	coding (20/474 nt)	HPG27_251 →	hypothetical protein
277877	(A)5→6	coding (372/408 nt)	HPG27_252 →	hypothetical protein
293211	T→C	V28A (GTG→GCG)	HPG27_267 →	hypothetical protein
334166	(T)7→6	coding (2/183 nt)	HPG27_301 →	hypothetical protein
401122	(G)5→6	intergenic (‑650/‑255)	HPG27_370 ← / → HPG27_372	3‑methyl‑2‑oxobutanoate hydroxymethyl transferase/hypothetical protein
431785	plus T	coding (319/327 nt)	HPG27_403 ←	putative heatshock protein
433761	(G)6→7	intergenic (‑782/+729)	HPG27_404 ← / ← HPG27_406	co‑chaperone‑curved DNA binding protein A/DNA‑polymerase I‑like 5'‑3' exonuclease
441043	(T)6→7	coding (368/396 nt)	HPG27_412 ←	phosphatidyl glycerophosphate synthase
507738	(T)6→7	intergenic (‑145/‑78)	glnA ← / → HPG27_472	glutamine synthetase/hypothetical protein
508425	plus C	intergenic (+313/‑157)	HPG27_472 → / → rplI	hypothetical protein/ribosomal protein L9
523572	plus T	intergenic (‑2928/+2934)	cagZ ← / ← cagX	cag pathogenicity island protein Z/cag pathogenicity island protein X
551899	plus T	coding (3637/3693 nt)	cagA →	cytotoxin‑associated protein A
555765	(A)5→6	intergenic (+534/‑392)	HPG27_511 → / → HPG27_513	ribosomal protein L31/23S rRNA methyltransferase
566963	(T)5→6	intergenic (‑48/‑68)	HPG27_525 ← / → HPG27_526	diaminopimelate epimerase/membrane protein
581547	(T)6→5	intergenic (‑483/+470)	HPG27_540 ← / ← HPG27_542	dihydroorotase/hypothetical protein
581564	(T)7→6	intergenic (‑500/+453)	HPG27_540 ← / ← HPG27_542	dihydroorotase/hypothetical protein
581577	(T)7→6	intergenic (‑513/+440)	HPG27_540 ← / ← HPG27_542	dihydroorotase/hypothetical protein
643292	(T)14→13	coding (96/168 nt)	HPG27_589 →	hypothetical protein
725951	(A)7→8	intergenic (+1835/‑1563)	HPG27_661 → / → hopE	hypothetical protein/outer membrane protein
739197	Δ1 bp	intergenic (‑1518/+270)	HPG27_672 ← / ← HPG27_674	hypothetical protein/hypothetical protein
942184	G→A	A318V (GCA→GTA)	HPG27_868 ←	carbamoyl‑phosphate synthase
1208738	(A)5→4	intergenic (+2502/‑1218)	hopI → / → HPG27_1102	outer membrane protein/pyrroline‑5‑carboxylate reductase
1228413	(A)7→6	intergenic (‑191/+283)	HPG27_1119 ← / ← hopQ	hypothetical protein/outer membrane protein
1228632	(T)6→7	intergenic (‑410/+64)	HPG27_1119 ← / ← hopQ	hypothetical protein/outer membrane protein
1242624	A→G	H71H (CAT→CAC)	HPG27_1130 ←	hypothetical protein
1265038	plus A	coding (146/204 nt)	HPG27_1143 ←	DNA‑directed RNA polymerase, beta subunit
1304663	plus T	intergenic (‑11/‑198)	HPG27_1185 ← / → HPG27_1186	alanyl‑tRNA synthetase/hypothetical protein
1306576	A→G	N424N (AAT→AAC)	HPG27_1187 ←	outer membrane protein
1306579	C→T	E423E (GAG→GAA)	HPG27_1187 ←	outer membrane protein
1306582	C→G	A422A (GCG→GCC)	HPG27_1187 ←	outer membrane protein
1306594	T→C	Q418Q (CAA→CAG)	HPG27_1187 ←	outer membrane protein
1306618	C→A	A410A (GCG→GCT)	HPG27_1187 ←	outer membrane protein
1306624	A→G	S408S (AGT→AGC)	HPG27_1187 ←	outer membrane protein
1306630	G→T	N406K (AAC→AAA)	HPG27_1187 ←	outer membrane protein
1306633	T→A	L405L (CTA→CTT)	HPG27_1187 ←	outer membrane protein
1306636	5 bp→5 bp	coding (1208‑1212/1971 nt)	HPG27_1187 ←	outer membrane protein
1306648	C→T	E400E (GAG→GAA)	HPG27_1187 ←	outer membrane protein
1306650	2 bp→GC	coding (1197‑1198/1971 nt)	HPG27_1187 ←	outer membrane protein
1316101	(A)8→7	intergenic (‑774/+1006)	HPG27_1196 ← / ← HPG27_1198	oligopeptide ABC transporter, permease protein/tryptophanyl‑tRNA synthetase
1333423	Δ1 bp	intergenic (+387/‑1205)	nuoL → / → nuoN2	NADH‑ubiquinone oxidoreductase chain L/NADH‑ubiquinone oxidoreductase chain N
1333466	Δ1 bp	intergenic (+430/‑1162)	nuoL → / → nuoN2	NADH‑ubiquinone oxidoreductase chain L/NADH‑ubiquinone oxidoreductase chain N
1333530	(T)6→5	intergenic (+494/‑1098)	nuoL → / → nuoN2	NADH‑ubiquinone oxidoreductase chain L/NADH‑ubiquinone oxidoreductase chain N
1359853	plus T	coding (1004/1011 nt)	rpoA ←	DNA‑directed RNA polymerase, alpha subunit
1367920	Δ1 bp	intergenic (‑14/+14)	rplX ← / ← rplN	ribosomal protein L24/ribosomal protein L14
1410935	(A)7→6	coding (841/864 nt)	HPG27_1308 ←	4‑hydroxybenzoate octaprenyl transferase
1428287	plus A	intergenic (‑43/‑445)	HPG27_1322 ← / → comL	hypothetical protein/competence lipoprotein
1480688	(T)7→8	intergenic (+285/‑376)	HPG27_1368 → / → HPG27_1370	biopolymer transport protein/hypothetical protein
1491250	(A)6→7	intergenic (‑315/+102)	HPG27_1380 ← / ← HPG27_1381	hypothetical protein/thioredoxin
1491266	(A)6→7	intergenic (‑331/+86)	HPG27_1380 ← / ← HPG27_1381	hypothetical protein/thioredoxin
1491285	Δ1 bp	intergenic (‑350/+67)	HPG27_1380 ← / ← HPG27_1381	hypothetical protein/thioredoxin
1541773	(A)5→6	intergenic (+1089/+1284)	HPG27_1426 → / ← HPG27_1428	hypothetical protein/hypothetical protein
1568743	(A)5→6	intergenic (+35/‑70)	HPG27_1446 → / → HPG27_1447	hypothetical protein/hypothetical protein
1572496	C→G	M269I (ATG→ATC)	dnaA ←	chromosomal replication initiator protein

## Sheet: G27 #6 (DSM2257)
Table S2. All nucleotide changes from indicated single colony isolate WGS. Individual tabs contain results of variant calling analyses for each strain as compared to the GenBank reference sequence (CP001173.1 or CP009259.1 for G27- or SS1-derived isolates, respectively). The final tab contains all nucleotide changes with observed correlations to obtained biofilm phenotypes.
Position indicates the chromosomal position of the identified nucleotide change from the reference sequence
Change indicates the particular nucleotide change found at the chromosome position indicated in the previous column; "plus" indicates a nucleotide insertion; "Δ" indicates a nucleotide deletion of the stated size in base pairs (bp); polynucleotide tract length changes are indicated by the nucleotide(s) that are repeated in parentheses followed by the change in repeat number, separated by an arrow…
Annotation indicates if the nucleotide change occurs within a coding sequence (coding) or between two genes (intergenic); the coding sequence position of the nucleotide change is listed out of the total nucleotides (nt) found within that gene; if the nucleotide change is predicted to result in an amino acid change, that change is indicated using standard codon, amino acid, and protein sequence te…
Gene(s) indicates the specific annotation of a gene found to contain the nucleotide change listed in that row or the gene(s) that are upstream or downstream of the change, if the change was intergenic; arrows indicate coding sequence direction; forward slash indicates the intergenic location of the nucleotide change, between the indicated genes that lie upstream and downstream of the change
Description contains protein-coding information for the gene(s) indicated in the previous column, if annotated and available
G27 #6 (DSM2257)
Predicted nucleotide changes
Position	Change	Annotation	Gene(s)	Description
74848	plus A	intergenic (‑493/+323)	ureG ← / ← ureE	urease accessory protein/urease accessory protein
156874	plus T	intergenic (+270/‑412)	HPG27_136 → / → HPG27_138	hypothetical protein/hypothetical protein
204060	(G)6→7	intergenic (+61/‑67)	HPG27_185 → / → HPG27_186	beta‑ketoacyl‑acylcarrier protein synthase III/hypothetical protein
232318	(A)8→9	intergenic (‑122/‑113)	HPG27_207 ← / → HPG27_208	outer membrane protein/putative sulfate permease
249959	G→A	A202V (GCG→GTG)	flgI ←	flagellar basal‑body P‑ring protein
277055	(T)6→7	coding (20/474 nt)	HPG27_251 →	hypothetical protein
277877	(A)5→6	coding (372/408 nt)	HPG27_252 →	hypothetical protein
293211	T→C	V28A (GTG→GCG)	HPG27_267 →	hypothetical protein
334166	(T)7→6	coding (2/183 nt)	HPG27_301 →	hypothetical protein
401122	(G)5→6	intergenic (‑650/‑255)	HPG27_370 ← / → HPG27_372	3‑methyl‑2‑oxobutanoate hydroxymethyl transferase/hypothetical protein
431785	plus T	coding (319/327 nt)	HPG27_403 ←	putative heatshock protein
433761	(G)6→7	intergenic (‑782/+729)	HPG27_404 ← / ← HPG27_406	co‑chaperone‑curved DNA binding protein A/DNA‑polymerase I‑like 5'‑3' exonuclease
441043	(T)6→7	coding (368/396 nt)	HPG27_412 ←	phosphatidyl glycerophosphate synthase
454120	(G)15→14	coding (620/642 nt)	HPG27_422 ←	type I restriction enzyme R protein
507738	(T)6→7	intergenic (‑145/‑78)	glnA ← / → HPG27_472	glutamine synthetase/hypothetical protein
508425	plus C	intergenic (+313/‑157)	HPG27_472 → / → rplI	hypothetical protein/ribosomal protein L9
523572	plus T	intergenic (‑2928/+2934)	cagZ ← / ← cagX	cag pathogenicity island protein Z/cag pathogenicity island protein X
551899	plus T	coding (3637/3693 nt)	cagA →	cytotoxin‑associated protein A
555765	(A)5→6	intergenic (+534/‑392)	HPG27_511 → / → HPG27_513	ribosomal protein L31/23S rRNA methyltransferase
566963	(T)5→6	intergenic (‑48/‑68)	HPG27_525 ← / → HPG27_526	diaminopimelate epimerase/membrane protein
566987	C→A	intergenic (‑72/‑44)	HPG27_525 ← / → HPG27_526	diaminopimelate epimerase/membrane protein
581547	(T)6→5	intergenic (‑483/+470)	HPG27_540 ← / ← HPG27_542	dihydroorotase/hypothetical protein
581564	(T)7→6	intergenic (‑500/+453)	HPG27_540 ← / ← HPG27_542	dihydroorotase/hypothetical protein
581577	(T)7→6	intergenic (‑513/+440)	HPG27_540 ← / ← HPG27_542	dihydroorotase/hypothetical protein
643292	(T)14→13	coding (96/168 nt)	HPG27_589 →	hypothetical protein
725951	(A)7→8	intergenic (+1835/‑1563)	HPG27_661 → / → hopE	hypothetical protein/outer membrane protein
739197	Δ1 bp	intergenic (‑1518/+270)	HPG27_672 ← / ← HPG27_674	hypothetical protein/hypothetical protein
741634	(TC)10→9	coding (38‑39/1917 nt)	sabB →	outer membrane protein
748125	(AG)10→9	coding (19‑20/1956 nt)	sabA ←	outer membrane protein
758388	(A)15→16	intergenic (‑53/+59)	HPG27_689 ← / ← HPG27_690	hypothetical protein/hypothetical protein
942184	G→A	A318V (GCA→GTA)	HPG27_868 ←	carbamoyl‑phosphate synthase
1121533	(G)10→11	coding (67/1338 nt)	HPG27_1018 ←	alpha1,3‑fucosyl transferase
1208738	(A)5→4	intergenic (+2502/‑1218)	hopI → / → HPG27_1102	outer membrane protein/pyrroline‑5‑carboxylate reductase
1228413	(A)7→6	intergenic (‑191/+283)	HPG27_1119 ← / ← hopQ	hypothetical protein/outer membrane protein
1228632	(T)6→7	intergenic (‑410/+64)	HPG27_1119 ← / ← hopQ	hypothetical protein/outer membrane protein
1265038	plus A	coding (146/204 nt)	HPG27_1143 ←	DNA‑directed RNA polymerase, beta subunit
1304663	plus T	intergenic (‑11/‑198)	HPG27_1185 ← / → HPG27_1186	alanyl‑tRNA synthetase/hypothetical protein
1306576	A→G	N424N (AAT→AAC)	HPG27_1187 ←	outer membrane protein
1306579	C→T	E423E (GAG→GAA)	HPG27_1187 ←	outer membrane protein
1306582	C→G	A422A (GCG→GCC)	HPG27_1187 ←	outer membrane protein
1306594	T→C	Q418Q (CAA→CAG)	HPG27_1187 ←	outer membrane protein
1306618	C→A	A410A (GCG→GCT)	HPG27_1187 ←	outer membrane protein
1306624	A→G	S408S (AGT→AGC)	HPG27_1187 ←	outer membrane protein
1306630	G→T	N406K (AAC→AAA)	HPG27_1187 ←	outer membrane protein
1306633	T→A	L405L (CTA→CTT)	HPG27_1187 ←	outer membrane protein
1306636	5 bp→5 bp	coding (1208‑1212/1971 nt)	HPG27_1187 ←	outer membrane protein
1306648	C→T	E400E (GAG→GAA)	HPG27_1187 ←	outer membrane protein
1306650	2 bp→GC	coding (1197‑1198/1971 nt)	HPG27_1187 ←	outer membrane protein
1316101	(A)8→7	intergenic (‑774/+1006)	HPG27_1196 ← / ← HPG27_1198	oligopeptide ABC transporter, permease protein/tryptophanyl‑tRNA synthetase
1333423	Δ1 bp	intergenic (+387/‑1205)	nuoL → / → nuoN2	NADH‑ubiquinone oxidoreductase chain L/NADH‑ubiquinone oxidoreductase chain N
1333466	Δ1 bp	intergenic (+430/‑1162)	nuoL → / → nuoN2	NADH‑ubiquinone oxidoreductase chain L/NADH‑ubiquinone oxidoreductase chain N
1333530	(T)6→5	intergenic (+494/‑1098)	nuoL → / → nuoN2	NADH‑ubiquinone oxidoreductase chain L/NADH‑ubiquinone oxidoreductase chain N
1359853	plus T	coding (1004/1011 nt)	rpoA ←	DNA‑directed RNA polymerase, alpha subunit
1367920	Δ1 bp	intergenic (‑14/+14)	rplX ← / ← rplN	ribosomal protein L24/ribosomal protein L14
1410935	(A)7→6	coding (841/864 nt)	HPG27_1308 ←	4‑hydroxybenzoate octaprenyl transferase
1428287	plus A	intergenic (‑43/‑445)	HPG27_1322 ← / → comL	hypothetical protein/competence lipoprotein
1480688	(T)7→8	intergenic (+285/‑376)	HPG27_1368 → / → HPG27_1370	biopolymer transport protein/hypothetical protein
1491250	(A)6→7	intergenic (‑315/+102)	HPG27_1380 ← / ← HPG27_1381	hypothetical protein/thioredoxin
1491266	(A)6→7	intergenic (‑331/+86)	HPG27_1380 ← / ← HPG27_1381	hypothetical protein/thioredoxin
1491285	Δ1 bp	intergenic (‑350/+67)	HPG27_1380 ← / ← HPG27_1381	hypothetical protein/thioredoxin
1541773	(A)5→6	intergenic (+1089/+1284)	HPG27_1426 → / ← HPG27_1428	hypothetical protein/hypothetical protein
1568743	(A)5→6	intergenic (+35/‑70)	HPG27_1446 → / → HPG27_1447	hypothetical protein/hypothetical protein
1572496	C→G	M269I (ATG→ATC)	dnaA ←	chromosomal replication initiator protein

## Sheet: G27 #7 (DSM2258)
Table S2. All nucleotide changes from indicated single colony isolate WGS. Individual tabs contain results of variant calling analyses for each strain as compared to the GenBank reference sequence (CP001173.1 or CP009259.1 for G27- or SS1-derived isolates, respectively). The final tab contains all nucleotide changes with observed correlations to obtained biofilm phenotypes.
Position indicates the chromosomal position of the identified nucleotide change from the reference sequence
Change indicates the particular nucleotide change found at the chromosome position indicated in the previous column; "plus" indicates a nucleotide insertion; "Δ" indicates a nucleotide deletion of the stated size in base pairs (bp); polynucleotide tract length changes are indicated by the nucleotide(s) that are repeated in parentheses followed by the change in repeat number, separated by an arrow…
Annotation indicates if the nucleotide change occurs within a coding sequence (coding) or between two genes (intergenic); the coding sequence position of the nucleotide change is listed out of the total nucleotides (nt) found within that gene; if the nucleotide change is predicted to result in an amino acid change, that change is indicated using standard codon, amino acid, and protein sequence te…
Gene(s) indicates the specific annotation of a gene found to contain the nucleotide change listed in that row or the gene(s) that are upstream or downstream of the change, if the change was intergenic; arrows indicate coding sequence direction; forward slash indicates the intergenic location of the nucleotide change, between the indicated genes that lie upstream and downstream of the change
Description contains protein-coding information for the gene(s) indicated in the previous column, if annotated and available
G27 #7 (DSM2258)
Predicted nucleotide changes
Position	Change	Annotation	Gene(s)	Description
74848	plus A	intergenic (‑493/+323)	ureG ← / ← ureE	urease accessory protein/urease accessory protein
156874	plus T	intergenic (+270/‑412)	HPG27_136 → / → HPG27_138	hypothetical protein/hypothetical protein
168448	(G)15→14	coding (1261/1347 nt)	HPG27_150 ←	putative histidine kinase sensor protein
204060	(G)6→7	intergenic (+61/‑67)	HPG27_185 → / → HPG27_186	beta‑ketoacyl‑acylcarrier protein synthase III/hypothetical protein
232318	(A)8→9	intergenic (‑122/‑113)	HPG27_207 ← / → HPG27_208	outer membrane protein/putative sulfate permease
277055	(T)6→7	coding (20/474 nt)	HPG27_251 →	hypothetical protein
277877	(A)5→6	coding (372/408 nt)	HPG27_252 →	hypothetical protein
293211	T→C	V28A (GTG→GCG)	HPG27_267 →	hypothetical protein
293462	G→T	A112S (GCT→TCT)	HPG27_267 →	hypothetical protein
329716	T→C	I540V (ATC→GTC)	babA ←	outer membrane protein
329723	G→A	Y537Y (TAC→TAT)	babA ←	outer membrane protein
329728	2 bp→AA	coding (1605‑1606/2235 nt)	babA ←	outer membrane protein
334166	(T)7→6	coding (2/183 nt)	HPG27_301 →	hypothetical protein
338514	G→T	G178W (GGG→TGG)	flgH →	flagellar basal‑body L‑ring protein
401122	(G)5→6	intergenic (‑650/‑255)	HPG27_370 ← / → HPG27_372	3‑methyl‑2‑oxobutanoate hydroxymethyl transferase/hypothetical protein
431785	plus T	coding (319/327 nt)	HPG27_403 ←	putative heatshock protein
433761	(G)6→7	intergenic (‑782/+729)	HPG27_404 ← / ← HPG27_406	co‑chaperone‑curved DNA binding protein A/DNA‑polymerase I‑like 5'‑3' exonuclease
441043	(T)6→7	coding (368/396 nt)	HPG27_412 ←	phosphatidyl glycerophosphate synthase
507738	(T)6→7	intergenic (‑145/‑78)	glnA ← / → HPG27_472	glutamine synthetase/hypothetical protein
508425	plus C	intergenic (+313/‑157)	HPG27_472 → / → rplI	hypothetical protein/ribosomal protein L9
523572	plus T	intergenic (‑2928/+2934)	cagZ ← / ← cagX	cag pathogenicity island protein Z/cag pathogenicity island protein X
551899	plus T	coding (3637/3693 nt)	cagA →	cytotoxin‑associated protein A
555765	(A)5→6	intergenic (+534/‑392)	HPG27_511 → / → HPG27_513	ribosomal protein L31/23S rRNA methyltransferase
566963	(T)5→6	intergenic (‑48/‑68)	HPG27_525 ← / → HPG27_526	diaminopimelate epimerase/membrane protein
581547	(T)6→5	intergenic (‑483/+470)	HPG27_540 ← / ← HPG27_542	dihydroorotase/hypothetical protein
581564	(T)7→6	intergenic (‑500/+453)	HPG27_540 ← / ← HPG27_542	dihydroorotase/hypothetical protein
581577	(T)7→6	intergenic (‑513/+440)	HPG27_540 ← / ← HPG27_542	dihydroorotase/hypothetical protein
643292	(T)14→13	coding (96/168 nt)	HPG27_589 →	hypothetical protein
725951	(A)7→8	intergenic (+1835/‑1563)	HPG27_661 → / → hopE	hypothetical protein/outer membrane protein
739197	Δ1 bp	intergenic (‑1518/+270)	HPG27_672 ← / ← HPG27_674	hypothetical protein/hypothetical protein
748259	(A)17→16	intergenic (‑115/+106)	sabA ← / ← HPG27_681	outer membrane protein/outer membrane protein
801333	C→T	A81V (GCA→GTA)	HPG27_736 →	aconitase B
1045188	G→A	S63F (TCT→TTT)	HPG27_958 ←	hypothetical protein
1208738	(A)5→4	intergenic (+2502/‑1218)	hopI → / → HPG27_1102	outer membrane protein/pyrroline‑5‑carboxylate reductase
1228413	(A)7→6	intergenic (‑191/+283)	HPG27_1119 ← / ← hopQ	hypothetical protein/outer membrane protein
1228632	(T)6→7	intergenic (‑410/+64)	HPG27_1119 ← / ← hopQ	hypothetical protein/outer membrane protein
1265038	plus A	coding (146/204 nt)	HPG27_1143 ←	DNA‑directed RNA polymerase, beta subunit
1304663	plus T	intergenic (‑11/‑198)	HPG27_1185 ← / → HPG27_1186	alanyl‑tRNA synthetase/hypothetical protein
1306544	C→T	R435K (AGA→AAA)	HPG27_1187 ←	outer membrane protein
1306576	A→G	N424N (AAT→AAC)	HPG27_1187 ←	outer membrane protein
1306579	C→T	E423E (GAG→GAA)	HPG27_1187 ←	outer membrane protein
1306582	C→G	A422A (GCG→GCC)	HPG27_1187 ←	outer membrane protein
1306594	T→C	Q418Q (CAA→CAG)	HPG27_1187 ←	outer membrane protein
1306618	C→A	A410A (GCG→GCT)	HPG27_1187 ←	outer membrane protein
1306624	A→G	S408S (AGT→AGC)	HPG27_1187 ←	outer membrane protein
1306630	G→T	N406K (AAC→AAA)	HPG27_1187 ←	outer membrane protein
1306633	T→A	L405L (CTA→CTT)	HPG27_1187 ←	outer membrane protein
1306636	5 bp→5 bp	coding (1208‑1212/1971 nt)	HPG27_1187 ←	outer membrane protein
1306648	C→T	E400E (GAG→GAA)	HPG27_1187 ←	outer membrane protein
1306650	2 bp→GC	coding (1197‑1198/1971 nt)	HPG27_1187 ←	outer membrane protein
1316101	(A)8→7	intergenic (‑774/+1006)	HPG27_1196 ← / ← HPG27_1198	oligopeptide ABC transporter, permease protein/tryptophanyl‑tRNA synthetase
1333423	Δ1 bp	intergenic (+387/‑1205)	nuoL → / → nuoN2	NADH‑ubiquinone oxidoreductase chain L/NADH‑ubiquinone oxidoreductase chain N
1333466	Δ1 bp	intergenic (+430/‑1162)	nuoL → / → nuoN2	NADH‑ubiquinone oxidoreductase chain L/NADH‑ubiquinone oxidoreductase chain N
1333530	(T)6→5	intergenic (+494/‑1098)	nuoL → / → nuoN2	NADH‑ubiquinone oxidoreductase chain L/NADH‑ubiquinone oxidoreductase chain N
1359853	plus T	coding (1004/1011 nt)	rpoA ←	DNA‑directed RNA polymerase, alpha subunit
1367920	Δ1 bp	intergenic (‑14/+14)	rplX ← / ← rplN	ribosomal protein L24/ribosomal protein L14
1392778	(A)14→15	intergenic (+81/‑196)	HPG27_1289 → / → HPG27_1290	siderophore‑mediated iron transport protein/outer membrane protein
1410935	(A)7→6	coding (841/864 nt)	HPG27_1308 ←	4‑hydroxybenzoate octaprenyl transferase
1428287	plus A	intergenic (‑43/‑445)	HPG27_1322 ← / → comL	hypothetical protein/competence lipoprotein
1480688	(T)7→8	intergenic (+285/‑376)	HPG27_1368 → / → HPG27_1370	biopolymer transport protein/hypothetical protein
1491250	(A)6→7	intergenic (‑315/+102)	HPG27_1380 ← / ← HPG27_1381	hypothetical protein/thioredoxin
1491266	(A)6→7	intergenic (‑331/+86)	HPG27_1380 ← / ← HPG27_1381	hypothetical protein/thioredoxin
1491285	Δ1 bp	intergenic (‑350/+67)	HPG27_1380 ← / ← HPG27_1381	hypothetical protein/thioredoxin
1541773	(A)5→6	intergenic (+1089/+1284)	HPG27_1426 → / ← HPG27_1428	hypothetical protein/hypothetical protein
1564984	(C)11→10	coding (1368/1386 nt)	HPG27_1444 ←	type III R‑M system modification enzyme
1568743	(A)5→6	intergenic (+35/‑70)	HPG27_1446 → / → HPG27_1447	hypothetical protein/hypothetical protein

## Sheet: L.P. G27 (DSM359)
Table S2. All nucleotide changes from indicated single colony isolate WGS. Individual tabs contain results of variant calling analyses for each strain as compared to the GenBank reference sequence (CP001173.1 or CP009259.1 for G27- or SS1-derived isolates, respectively). The final tab contains all nucleotide changes with observed correlations to obtained biofilm phenotypes.
Position indicates the chromosomal position of the identified nucleotide change from the reference sequence
Change indicates the particular nucleotide change found at the chromosome position indicated in the previous column; "plus" indicates a nucleotide insertion; "Δ" indicates a nucleotide deletion of the stated size in base pairs (bp); polynucleotide tract length changes are indicated by the nucleotide(s) that are repeated in parentheses followed by the change in repeat number, separated by an arrow…
Annotation indicates if the nucleotide change occurs within a coding sequence (coding) or between two genes (intergenic); the coding sequence position of the nucleotide change is listed out of the total nucleotides (nt) found within that gene; if the nucleotide change is predicted to result in an amino acid change, that change is indicated using standard codon, amino acid, and protein sequence te…
Gene(s) indicates the specific annotation of a gene found to contain the nucleotide change listed in that row or the gene(s) that are upstream or downstream of the change, if the change was intergenic; arrows indicate coding sequence direction; forward slash indicates the intergenic location of the nucleotide change, between the indicated genes that lie upstream and downstream of the change
Description contains protein-coding information for the gene(s) indicated in the previous column, if annotated and available
Low-passage (L.P.) G27 (DSM359)
Predicted nucleotide changes
Position	Change	Annotation	Gene(s)	Description
74848	plus A	intergenic (‑493/+323)	ureG ← / ← ureE	urease accessory protein/urease accessory protein
156874	plus T	intergenic (+270/‑412)	HPG27_136 → / → HPG27_138	hypothetical protein/hypothetical protein
204060	(G)6→7	intergenic (+61/‑67)	HPG27_185 → / → HPG27_186	beta‑ketoacyl‑acylcarrier protein synthase III/hypothetical protein
232318	(A)8→9	intergenic (‑122/‑113)	HPG27_207 ← / → HPG27_208	outer membrane protein/putative sulfate permease
277055	(T)6→7	coding (20/474 nt)	HPG27_251 →	hypothetical protein
277877	(A)5→6	coding (372/408 nt)	HPG27_252 →	hypothetical protein
334166	(T)7→6	coding (2/183 nt)	HPG27_301 →	hypothetical protein
401122	(G)5→6	intergenic (‑650/‑255)	HPG27_370 ← / → HPG27_372	3‑methyl‑2‑oxobutanoate hydroxymethyl transferase/hypothetical protein
431785	plus T	coding (319/327 nt)	HPG27_403 ←	putative heatshock protein
433761	(G)6→7	intergenic (‑782/+729)	HPG27_404 ← / ← HPG27_406	co‑chaperone‑curved DNA binding protein A/DNA‑polymerase I‑like 5'‑3' exonuclease
441043	(T)6→7	coding (368/396 nt)	HPG27_412 ←	phosphatidyl glycerophosphate synthase
507738	(T)6→7	intergenic (‑145/‑78)	glnA ← / → HPG27_472	glutamine synthetase/hypothetical protein
508425	plus C	intergenic (+313/‑157)	HPG27_472 → / → rplI	hypothetical protein/ribosomal protein L9
523572	plus T	intergenic (‑2928/+2934)	cagZ ← / ← cagX	cag pathogenicity island protein Z/cag pathogenicity island protein X
551899	plus T	coding (3637/3693 nt)	cagA →	cytotoxin‑associated protein A
555765	(A)5→6	intergenic (+534/‑392)	HPG27_511 → / → HPG27_513	ribosomal protein L31/23S rRNA methyltransferase
566963	(T)5→6	intergenic (‑48/‑68)	HPG27_525 ← / → HPG27_526	diaminopimelate epimerase/membrane protein
581547	(T)6→5	intergenic (‑483/+470)	HPG27_540 ← / ← HPG27_542	dihydroorotase/hypothetical protein
581564	(T)7→6	intergenic (‑500/+453)	HPG27_540 ← / ← HPG27_542	dihydroorotase/hypothetical protein
581577	(T)7→6	intergenic (‑513/+440)	HPG27_540 ← / ← HPG27_542	dihydroorotase/hypothetical protein
725951	(A)7→8	intergenic (+1835/‑1563)	HPG27_661 → / → hopE	hypothetical protein/outer membrane protein
739197	Δ1 bp	intergenic (‑1518/+270)	HPG27_672 ← / ← HPG27_674	hypothetical protein/hypothetical protein
1208738	(A)5→4	intergenic (+2502/‑1218)	hopI → / → HPG27_1102	outer membrane protein/pyrroline‑5‑carboxylate reductase
1228413	(A)7→6	intergenic (‑191/+283)	HPG27_1119 ← / ← hopQ	hypothetical protein/outer membrane protein
1228632	(T)6→7	intergenic (‑410/+64)	HPG27_1119 ← / ← hopQ	hypothetical protein/outer membrane protein
1265038	plus A	coding (146/204 nt)	HPG27_1143 ←	DNA‑directed RNA polymerase, beta subunit
1304663	plus T	intergenic (‑11/‑198)	HPG27_1185 ← / → HPG27_1186	alanyl‑tRNA synthetase/hypothetical protein
1306576	A→G	N424N (AAT→AAC)	HPG27_1187 ←	outer membrane protein
1306579	C→T	E423E (GAG→GAA)	HPG27_1187 ←	outer membrane protein
1306582	C→G	A422A (GCG→GCC)	HPG27_1187 ←	outer membrane protein
1306594	T→C	Q418Q (CAA→CAG)	HPG27_1187 ←	outer membrane protein
1306618	C→A	A410A (GCG→GCT)	HPG27_1187 ←	outer membrane protein
1306624	A→G	S408S (AGT→AGC)	HPG27_1187 ←	outer membrane protein
1306630	G→T	N406K (AAC→AAA)	HPG27_1187 ←	outer membrane protein
1306633	T→A	L405L (CTA→CTT)	HPG27_1187 ←	outer membrane protein
1306636	5 bp→5 bp	coding (1208‑1212/1971 nt)	HPG27_1187 ←	outer membrane protein
1306648	C→T	E400E (GAG→GAA)	HPG27_1187 ←	outer membrane protein
1306650	2 bp→GC	coding (1197‑1198/1971 nt)	HPG27_1187 ←	outer membrane protein
1314578	Δ1 bp	coding (750/1047 nt)	HPG27_1196 ←	oligopeptide ABC transporter, permease protein
1316101	(A)8→7	intergenic (‑774/+1006)	HPG27_1196 ← / ← HPG27_1198	oligopeptide ABC transporter, permease protein/tryptophanyl‑tRNA synthetase
1333423	Δ1 bp	intergenic (+387/‑1205)	nuoL → / → nuoN2	NADH‑ubiquinone oxidoreductase chain L/NADH‑ubiquinone oxidoreductase chain N
1333466	Δ1 bp	intergenic (+430/‑1162)	nuoL → / → nuoN2	NADH‑ubiquinone oxidoreductase chain L/NADH‑ubiquinone oxidoreductase chain N
1333530	(T)6→5	intergenic (+494/‑1098)	nuoL → / → nuoN2	NADH‑ubiquinone oxidoreductase chain L/NADH‑ubiquinone oxidoreductase chain N
1359853	plus T	coding (1004/1011 nt)	rpoA ←	DNA‑directed RNA polymerase, alpha subunit
1367920	Δ1 bp	intergenic (‑14/+14)	rplX ← / ← rplN	ribosomal protein L24/ribosomal protein L14
1410935	(A)7→6	coding (841/864 nt)	HPG27_1308 ←	4‑hydroxybenzoate octaprenyl transferase
1428287	plus A	intergenic (‑43/‑445)	HPG27_1322 ← / → comL	hypothetical protein/competence lipoprotein
1480688	(T)7→8	intergenic (+285/‑376)	HPG27_1368 → / → HPG27_1370	biopolymer transport protein/hypothetical protein
1491250	(A)6→7	intergenic (‑315/+102)	HPG27_1380 ← / ← HPG27_1381	hypothetical protein/thioredoxin
1491266	(A)6→7	intergenic (‑331/+86)	HPG27_1380 ← / ← HPG27_1381	hypothetical protein/thioredoxin
1491285	Δ1 bp	intergenic (‑350/+67)	HPG27_1380 ← / ← HPG27_1381	hypothetical protein/thioredoxin
1541773	(A)5→6	intergenic (+1089/+1284)	HPG27_1426 → / ← HPG27_1428	hypothetical protein/hypothetical protein
1568743	(A)5→6	intergenic (+35/‑70)	HPG27_1446 → / → HPG27_1447	hypothetical protein/hypothetical protein
1586591	(T)18→17	intergenic (‑181/+171)	HPG27_1459 ← / ← rocF	iron (III) dicitrate transport protein/arginase

## Sheet: L.P. G27 #4 (DSM2297)
Table S2. All nucleotide changes from indicated single colony isolate WGS. Individual tabs contain results of variant calling analyses for each strain as compared to the GenBank reference sequence (CP001173.1 or CP009259.1 for G27- or SS1-derived isolates, respectively). The final tab contains all nucleotide changes with observed correlations to obtained biofilm phenotypes.
Position indicates the chromosomal position of the identified nucleotide change from the reference sequence
Change indicates the particular nucleotide change found at the chromosome position indicated in the previous column; "plus" indicates a nucleotide insertion; "Δ" indicates a nucleotide deletion of the stated size in base pairs (bp); polynucleotide tract length changes are indicated by the nucleotide(s) that are repeated in parentheses followed by the change in repeat number, separated by an arrow…
Annotation indicates if the nucleotide change occurs within a coding sequence (coding) or between two genes (intergenic); the coding sequence position of the nucleotide change is listed out of the total nucleotides (nt) found within that gene; if the nucleotide change is predicted to result in an amino acid change, that change is indicated using standard codon, amino acid, and protein sequence te…
Gene(s) indicates the specific annotation of a gene found to contain the nucleotide change listed in that row or the gene(s) that are upstream or downstream of the change, if the change was intergenic; arrows indicate coding sequence direction; forward slash indicates the intergenic location of the nucleotide change, between the indicated genes that lie upstream and downstream of the change
Description contains protein-coding information for the gene(s) indicated in the previous column, if annotated and available
L.P. G27 #4 (DSM2297)
Predicted nucleotide changes
Position	Change	Annotation	Gene(s)	Description
74848	plus A	intergenic (‑493/+323)	ureG ← / ← ureE	urease accessory protein/urease accessory protein
156874	plus T	intergenic (+270/‑412)	HPG27_136 → / → HPG27_138	hypothetical protein/hypothetical protein
204060	(G)6→7	intergenic (+61/‑67)	HPG27_185 → / → HPG27_186	beta‑ketoacyl‑acylcarrier protein synthase III/hypothetical protein
232318	(A)8→9	intergenic (‑122/‑113)	HPG27_207 ← / → HPG27_208	outer membrane protein/putative sulfate permease
277055	(T)6→7	coding (20/474 nt)	HPG27_251 →	hypothetical protein
277877	(A)5→6	coding (372/408 nt)	HPG27_252 →	hypothetical protein
334166	(T)7→6	coding (2/183 nt)	HPG27_301 →	hypothetical protein
401122	(G)5→6	intergenic (‑650/‑255)	HPG27_370 ← / → HPG27_372	3‑methyl‑2‑oxobutanoate hydroxymethyl transferase/hypothetical protein
431785	plus T	coding (319/327 nt)	HPG27_403 ←	putative heatshock protein
433761	(G)6→7	intergenic (‑782/+729)	HPG27_404 ← / ← HPG27_406	co‑chaperone‑curved DNA binding protein A/DNA‑polymerase I‑like 5'‑3' exonuclease
441043	(T)6→7	coding (368/396 nt)	HPG27_412 ←	phosphatidyl glycerophosphate synthase
454120	(G)15→14	coding (620/642 nt)	HPG27_422 ←	type I restriction enzyme R protein
507738	(T)6→7	intergenic (‑145/‑78)	glnA ← / → HPG27_472	glutamine synthetase/hypothetical protein
508425	plus C	intergenic (+313/‑157)	HPG27_472 → / → rplI	hypothetical protein/ribosomal protein L9
523572	plus T	intergenic (‑2928/+2934)	cagZ ← / ← cagX	cag pathogenicity island protein Z/cag pathogenicity island protein X
551899	plus T	coding (3637/3693 nt)	cagA →	cytotoxin‑associated protein A
555765	(A)5→6	intergenic (+534/‑392)	HPG27_511 → / → HPG27_513	ribosomal protein L31/23S rRNA methyltransferase
566963	(T)5→6	intergenic (‑48/‑68)	HPG27_525 ← / → HPG27_526	diaminopimelate epimerase/membrane protein
581547	(T)6→5	intergenic (‑483/+470)	HPG27_540 ← / ← HPG27_542	dihydroorotase/hypothetical protein
581564	(T)7→6	intergenic (‑500/+453)	HPG27_540 ← / ← HPG27_542	dihydroorotase/hypothetical protein
581577	(T)7→6	intergenic (‑513/+440)	HPG27_540 ← / ← HPG27_542	dihydroorotase/hypothetical protein
643292	(T)14→13	coding (96/168 nt)	HPG27_589 →	hypothetical protein
725951	(A)7→8	intergenic (+1835/‑1563)	HPG27_661 → / → hopE	hypothetical protein/outer membrane protein
739197	Δ1 bp	intergenic (‑1518/+270)	HPG27_672 ← / ← HPG27_674	hypothetical protein/hypothetical protein
790582	Δ334 bp		[HPG27_726]	[HPG27_726]
1208738	(A)5→4	intergenic (+2502/‑1218)	hopI → / → HPG27_1102	outer membrane protein/pyrroline‑5‑carboxylate reductase
1228413	(A)7→6	intergenic (‑191/+283)	HPG27_1119 ← / ← hopQ	hypothetical protein/outer membrane protein
1228632	(T)6→7	intergenic (‑410/+64)	HPG27_1119 ← / ← hopQ	hypothetical protein/outer membrane protein
1243541	2 bp→CA	coding (810‑811/1239 nt)	HPG27_1131 ←	hypothetical protein
1243549	G→T	P268H (CCT→CAT)	HPG27_1131 ←	hypothetical protein
1265038	plus A	coding (146/204 nt)	HPG27_1143 ←	DNA‑directed RNA polymerase, beta subunit
1304663	plus T	intergenic (‑11/‑198)	HPG27_1185 ← / → HPG27_1186	alanyl‑tRNA synthetase/hypothetical protein
1306576	A→G	N424N (AAT→AAC)	HPG27_1187 ←	outer membrane protein
1306579	C→T	E423E (GAG→GAA)	HPG27_1187 ←	outer membrane protein
1306582	C→G	A422A (GCG→GCC)	HPG27_1187 ←	outer membrane protein
1306594	T→C	Q418Q (CAA→CAG)	HPG27_1187 ←	outer membrane protein
1306618	C→A	A410A (GCG→GCT)	HPG27_1187 ←	outer membrane protein
1306624	A→G	S408S (AGT→AGC)	HPG27_1187 ←	outer membrane protein
1306630	G→T	N406K (AAC→AAA)	HPG27_1187 ←	outer membrane protein
1306633	T→A	L405L (CTA→CTT)	HPG27_1187 ←	outer membrane protein
1306636	5 bp→5 bp	coding (1208‑1212/1971 nt)	HPG27_1187 ←	outer membrane protein
1306648	C→T	E400E (GAG→GAA)	HPG27_1187 ←	outer membrane protein
1306650	2 bp→GC	coding (1197‑1198/1971 nt)	HPG27_1187 ←	outer membrane protein
1314578	Δ1 bp	coding (750/1047 nt)	HPG27_1196 ←	oligopeptide ABC transporter, permease protein
1316101	(A)8→7	intergenic (‑774/+1006)	HPG27_1196 ← / ← HPG27_1198	oligopeptide ABC transporter, permease protein/tryptophanyl‑tRNA synthetase
1333423	Δ1 bp	intergenic (+387/‑1205)	nuoL → / → nuoN2	NADH‑ubiquinone oxidoreductase chain L/NADH‑ubiquinone oxidoreductase chain N
1333466	Δ1 bp	intergenic (+430/‑1162)	nuoL → / → nuoN2	NADH‑ubiquinone oxidoreductase chain L/NADH‑ubiquinone oxidoreductase chain N
1333530	(T)6→5	intergenic (+494/‑1098)	nuoL → / → nuoN2	NADH‑ubiquinone oxidoreductase chain L/NADH‑ubiquinone oxidoreductase chain N
1359853	plus T	coding (1004/1011 nt)	rpoA ←	DNA‑directed RNA polymerase, alpha subunit
1367920	Δ1 bp	intergenic (‑14/+14)	rplX ← / ← rplN	ribosomal protein L24/ribosomal protein L14
1410935	(A)7→6	coding (841/864 nt)	HPG27_1308 ←	4‑hydroxybenzoate octaprenyl transferase
1428287	plus A	intergenic (‑43/‑445)	HPG27_1322 ← / → comL	hypothetical protein/competence lipoprotein
1438448	(G)15→14	intergenic (‑182/‑233)	HPG27_1328 ← / → HPG27_1329	putative type III restriction enzyme R protein/biotin synthetase
1445052	G→A	intergenic (‑154/‑253)	HPG27_1332 ← / → HPG27_1333	hypothetical protein/hypothetical protein
1480688	(T)7→8	intergenic (+285/‑376)	HPG27_1368 → / → HPG27_1370	biopolymer transport protein/hypothetical protein
1491250	(A)6→7	intergenic (‑315/+102)	HPG27_1380 ← / ← HPG27_1381	hypothetical protein/thioredoxin
1491266	(A)6→7	intergenic (‑331/+86)	HPG27_1380 ← / ← HPG27_1381	hypothetical protein/thioredoxin
1491285	Δ1 bp	intergenic (‑350/+67)	HPG27_1380 ← / ← HPG27_1381	hypothetical protein/thioredoxin
1541773	(A)5→6	intergenic (+1089/+1284)	HPG27_1426 → / ← HPG27_1428	hypothetical protein/hypothetical protein
1568743	(A)5→6	intergenic (+35/‑70)	HPG27_1446 → / → HPG27_1447	hypothetical protein/hypothetical protein
1571828	C→A	intergenic (‑114/+107)	comH ← / ← dnaA	periplasmic competence protein/chromosomal replication initiator protein
1589151	(A)15→14	intergenic (+74/‑49)	HPG27_1461 → / → HPG27_1462	alanine dehydrogenase/hypothetical protein

## Sheet: L.P. G27 #4.2 (DSM2217)
Table S2. All nucleotide changes from indicated single colony isolate WGS. Individual tabs contain results of variant calling analyses for each strain as compared to the GenBank reference sequence (CP001173.1 or CP009259.1 for G27- or SS1-derived isolates, respectively). The final tab contains all nucleotide changes with observed correlations to obtained biofilm phenotypes.
Position indicates the chromosomal position of the identified nucleotide change from the reference sequence
Change indicates the particular nucleotide change found at the chromosome position indicated in the previous column; "plus" indicates a nucleotide insertion; "Δ" indicates a nucleotide deletion of the stated size in base pairs (bp); polynucleotide tract length changes are indicated by the nucleotide(s) that are repeated in parentheses followed by the change in repeat number, separated by an arrow…
Annotation indicates if the nucleotide change occurs within a coding sequence (coding) or between two genes (intergenic); the coding sequence position of the nucleotide change is listed out of the total nucleotides (nt) found within that gene; if the nucleotide change is predicted to result in an amino acid change, that change is indicated using standard codon, amino acid, and protein sequence te…
Gene(s) indicates the specific annotation of a gene found to contain the nucleotide change listed in that row or the gene(s) that are upstream or downstream of the change, if the change was intergenic; arrows indicate coding sequence direction; forward slash indicates the intergenic location of the nucleotide change, between the indicated genes that lie upstream and downstream of the change
Description contains protein-coding information for the gene(s) indicated in the previous column, if annotated and available
L.P. G27 #4.2 (DSM2317)
Predicted nucleotide changes
Position	Change	Annotation	Gene(s)	Description
74848	plus A	intergenic (‑493/+323)	ureG ← / ← ureE	urease accessory protein/urease accessory protein
156874	plus T	intergenic (+270/‑412)	HPG27_136 → / → HPG27_138	hypothetical protein/hypothetical protein
204060	(G)6→7	intergenic (+61/‑67)	HPG27_185 → / → HPG27_186	beta‑ketoacyl‑acylcarrier protein synthase III/hypothetical protein
232318	(A)8→9	intergenic (‑122/‑113)	HPG27_207 ← / → HPG27_208	outer membrane protein/putative sulfate permease
277055	(T)6→7	coding (20/474 nt)	HPG27_251 →	hypothetical protein
277877	(A)5→6	coding (372/408 nt)	HPG27_252 →	hypothetical protein
334166	(T)7→6	coding (2/183 nt)	HPG27_301 →	hypothetical protein
401122	(G)5→6	intergenic (‑650/‑255)	HPG27_370 ← / → HPG27_372	3‑methyl‑2‑oxobutanoate hydroxymethyl transferase/hypothetical protein
431785	plus T	coding (319/327 nt)	HPG27_403 ←	putative heatshock protein
433761	(G)6→7	intergenic (‑782/+729)	HPG27_404 ← / ← HPG27_406	co‑chaperone‑curved DNA binding protein A/DNA‑polymerase I‑like 5'‑3' exonuclease
441043	(T)6→7	coding (368/396 nt)	HPG27_412 ←	phosphatidyl glycerophosphate synthase
454120	(G)15→14	coding (620/642 nt)	HPG27_422 ←	type I restriction enzyme R protein
507738	(T)6→7	intergenic (‑145/‑78)	glnA ← / → HPG27_472	glutamine synthetase/hypothetical protein
508425	plus C	intergenic (+313/‑157)	HPG27_472 → / → rplI	hypothetical protein/ribosomal protein L9
523572	plus T	intergenic (‑2928/+2934)	cagZ ← / ← cagX	cag pathogenicity island protein Z/cag pathogenicity island protein X
551899	plus T	coding (3637/3693 nt)	cagA →	cytotoxin‑associated protein A
555765	(A)5→6	intergenic (+534/‑392)	HPG27_511 → / → HPG27_513	ribosomal protein L31/23S rRNA methyltransferase
566963	(T)5→6	intergenic (‑48/‑68)	HPG27_525 ← / → HPG27_526	diaminopimelate epimerase/membrane protein
581547	(T)6→5	intergenic (‑483/+470)	HPG27_540 ← / ← HPG27_542	dihydroorotase/hypothetical protein
581564	(T)7→6	intergenic (‑500/+453)	HPG27_540 ← / ← HPG27_542	dihydroorotase/hypothetical protein
581577	(T)7→6	intergenic (‑513/+440)	HPG27_540 ← / ← HPG27_542	dihydroorotase/hypothetical protein
643292	(T)14→13	coding (96/168 nt)	HPG27_589 →	hypothetical protein
725951	(A)7→8	intergenic (+1835/‑1563)	HPG27_661 → / → hopE	hypothetical protein/outer membrane protein
739197	Δ1 bp	intergenic (‑1518/+270)	HPG27_672 ← / ← HPG27_674	hypothetical protein/hypothetical protein
790582	Δ334 bp		[HPG27_726]	[HPG27_726]
1208738	(A)5→4	intergenic (+2502/‑1218)	hopI → / → HPG27_1102	outer membrane protein/pyrroline‑5‑carboxylate reductase
1228413	(A)7→6	intergenic (‑191/+283)	HPG27_1119 ← / ← hopQ	hypothetical protein/outer membrane protein
1228632	(T)6→7	intergenic (‑410/+64)	HPG27_1119 ← / ← hopQ	hypothetical protein/outer membrane protein
1243541	2 bp→CA	coding (810‑811/1239 nt)	HPG27_1131 ←	hypothetical protein
1243549	G→T	P268H (CCT→CAT)	HPG27_1131 ←	hypothetical protein
1265038	plus A	coding (146/204 nt)	HPG27_1143 ←	DNA‑directed RNA polymerase, beta subunit
1304663	plus T	intergenic (‑11/‑198)	HPG27_1185 ← / → HPG27_1186	alanyl‑tRNA synthetase/hypothetical protein
1306576	A→G	N424N (AAT→AAC)	HPG27_1187 ←	outer membrane protein
1306579	C→T	E423E (GAG→GAA)	HPG27_1187 ←	outer membrane protein
1306582	C→G	A422A (GCG→GCC)	HPG27_1187 ←	outer membrane protein
1306594	T→C	Q418Q (CAA→CAG)	HPG27_1187 ←	outer membrane protein
1306618	C→A	A410A (GCG→GCT)	HPG27_1187 ←	outer membrane protein
1306624	A→G	S408S (AGT→AGC)	HPG27_1187 ←	outer membrane protein
1306630	G→T	N406K (AAC→AAA)	HPG27_1187 ←	outer membrane protein
1306633	T→A	L405L (CTA→CTT)	HPG27_1187 ←	outer membrane protein
1306636	5 bp→5 bp	coding (1208‑1212/1971 nt)	HPG27_1187 ←	outer membrane protein
1306648	C→T	E400E (GAG→GAA)	HPG27_1187 ←	outer membrane protein
1306650	2 bp→GC	coding (1197‑1198/1971 nt)	HPG27_1187 ←	outer membrane protein
1314578	Δ1 bp	coding (750/1047 nt)	HPG27_1196 ←	oligopeptide ABC transporter, permease protein
1316101	(A)8→7	intergenic (‑774/+1006)	HPG27_1196 ← / ← HPG27_1198	oligopeptide ABC transporter, permease protein/tryptophanyl‑tRNA synthetase
1333423	Δ1 bp	intergenic (+387/‑1205)	nuoL → / → nuoN2	NADH‑ubiquinone oxidoreductase chain L/NADH‑ubiquinone oxidoreductase chain N
1333466	Δ1 bp	intergenic (+430/‑1162)	nuoL → / → nuoN2	NADH‑ubiquinone oxidoreductase chain L/NADH‑ubiquinone oxidoreductase chain N
1333530	(T)6→5	intergenic (+494/‑1098)	nuoL → / → nuoN2	NADH‑ubiquinone oxidoreductase chain L/NADH‑ubiquinone oxidoreductase chain N
1359853	plus T	coding (1004/1011 nt)	rpoA ←	DNA‑directed RNA polymerase, alpha subunit
1367920	Δ1 bp	intergenic (‑14/+14)	rplX ← / ← rplN	ribosomal protein L24/ribosomal protein L14
1410935	(A)7→6	coding (841/864 nt)	HPG27_1308 ←	4‑hydroxybenzoate octaprenyl transferase
1428287	plus A	intergenic (‑43/‑445)	HPG27_1322 ← / → comL	hypothetical protein/competence lipoprotein
1438448	(G)15→14	intergenic (‑182/‑233)	HPG27_1328 ← / → HPG27_1329	putative type III restriction enzyme R protein/biotin synthetase
1445052	G→A	intergenic (‑154/‑253)	HPG27_1332 ← / → HPG27_1333	hypothetical protein/hypothetical protein
1480688	(T)7→8	intergenic (+285/‑376)	HPG27_1368 → / → HPG27_1370	biopolymer transport protein/hypothetical protein
1491250	(A)6→7	intergenic (‑315/+102)	HPG27_1380 ← / ← HPG27_1381	hypothetical protein/thioredoxin
1491266	(A)6→7	intergenic (‑331/+86)	HPG27_1380 ← / ← HPG27_1381	hypothetical protein/thioredoxin
1491285	Δ1 bp	intergenic (‑350/+67)	HPG27_1380 ← / ← HPG27_1381	hypothetical protein/thioredoxin
1541773	(A)5→6	intergenic (+1089/+1284)	HPG27_1426 → / ← HPG27_1428	hypothetical protein/hypothetical protein
1568743	(A)5→6	intergenic (+35/‑70)	HPG27_1446 → / → HPG27_1447	hypothetical protein/hypothetical protein
1571828	C→A	intergenic (‑114/+107)	comH ← / ← dnaA	periplasmic competence protein/chromosomal replication initiator protein
1586589	(T)18→15	intergenic (‑179/+171)	HPG27_1459 ← / ← rocF	iron (III) dicitrate transport protein/arginase

## Sheet:  L.P. G27 #8 (DSM2301)
Table S2. All nucleotide changes from indicated single colony isolate WGS. Individual tabs contain results of variant calling analyses for each strain as compared to the GenBank reference sequence (CP001173.1 or CP009259.1 for G27- or SS1-derived isolates, respectively). The final tab contains all nucleotide changes with observed correlations to obtained biofilm phenotypes.
Position indicates the chromosomal position of the identified nucleotide change from the reference sequence
Change indicates the particular nucleotide change found at the chromosome position indicated in the previous column; "plus" indicates a nucleotide insertion; "Δ" indicates a nucleotide deletion of the stated size in base pairs (bp); polynucleotide tract length changes are indicated by the nucleotide(s) that are repeated in parentheses followed by the change in repeat number, separated by an arrow…
Annotation indicates if the nucleotide change occurs within a coding sequence (coding) or between two genes (intergenic); the coding sequence position of the nucleotide change is listed out of the total nucleotides (nt) found within that gene; if the nucleotide change is predicted to result in an amino acid change, that change is indicated using standard codon, amino acid, and protein sequence te…
Gene(s) indicates the specific annotation of a gene found to contain the nucleotide change listed in that row or the gene(s) that are upstream or downstream of the change, if the change was intergenic; arrows indicate coding sequence direction; forward slash indicates the intergenic location of the nucleotide change, between the indicated genes that lie upstream and downstream of the change
Description contains protein-coding information for the gene(s) indicated in the previous column, if annotated and available
L.P. G27 #8 (DSM2301)
Predicted nucleotide changes
Position	Change	Annotation	Gene(s)	Description
74848	plus A	intergenic (‑493/+323)	ureG ← / ← ureE	urease accessory protein/urease accessory protein
156874	plus T	intergenic (+270/‑412)	HPG27_136 → / → HPG27_138	hypothetical protein/hypothetical protein
204060	(G)6→7	intergenic (+61/‑67)	HPG27_185 → / → HPG27_186	beta‑ketoacyl‑acylcarrier protein synthase III/hypothetical protein
232318	(A)8→9	intergenic (‑122/‑113)	HPG27_207 ← / → HPG27_208	outer membrane protein/putative sulfate permease
277055	(T)6→7	coding (20/474 nt)	HPG27_251 →	hypothetical protein
277877	(A)5→6	coding (372/408 nt)	HPG27_252 →	hypothetical protein
293211	T→C	V28A (GTG→GCG)	HPG27_267 →	hypothetical protein
334166	(T)7→6	coding (2/183 nt)	HPG27_301 →	hypothetical protein
401122	(G)5→6	intergenic (‑650/‑255)	HPG27_370 ← / → HPG27_372	3‑methyl‑2‑oxobutanoate hydroxymethyl transferase/hypothetical protein
431785	plus T	coding (319/327 nt)	HPG27_403 ←	putative heatshock protein
433761	(G)6→7	intergenic (‑782/+729)	HPG27_404 ← / ← HPG27_406	co‑chaperone‑curved DNA binding protein A/DNA‑polymerase I‑like 5'‑3' exonuclease
441043	(T)6→7	coding (368/396 nt)	HPG27_412 ←	phosphatidyl glycerophosphate synthase
454120	(G)15→14	coding (620/642 nt)	HPG27_422 ←	type I restriction enzyme R protein
507738	(T)6→7	intergenic (‑145/‑78)	glnA ← / → HPG27_472	glutamine synthetase/hypothetical protein
508425	plus C	intergenic (+313/‑157)	HPG27_472 → / → rplI	hypothetical protein/ribosomal protein L9
523572	plus T	intergenic (‑2928/+2934)	cagZ ← / ← cagX	cag pathogenicity island protein Z/cag pathogenicity island protein X
551899	plus T	coding (3637/3693 nt)	cagA →	cytotoxin‑associated protein A
555765	(A)5→6	intergenic (+534/‑392)	HPG27_511 → / → HPG27_513	ribosomal protein L31/23S rRNA methyltransferase
566963	(T)5→6	intergenic (‑48/‑68)	HPG27_525 ← / → HPG27_526	diaminopimelate epimerase/membrane protein
581547	(T)6→5	intergenic (‑483/+470)	HPG27_540 ← / ← HPG27_542	dihydroorotase/hypothetical protein
581564	(T)7→6	intergenic (‑500/+453)	HPG27_540 ← / ← HPG27_542	dihydroorotase/hypothetical protein
581577	(T)7→6	intergenic (‑513/+440)	HPG27_540 ← / ← HPG27_542	dihydroorotase/hypothetical protein
643292	(T)14→13	coding (96/168 nt)	HPG27_589 →	hypothetical protein
725951	(A)7→8	intergenic (+1835/‑1563)	HPG27_661 → / → hopE	hypothetical protein/outer membrane protein
739197	Δ1 bp	intergenic (‑1518/+270)	HPG27_672 ← / ← HPG27_674	hypothetical protein/hypothetical protein
790582	Δ334 bp		[HPG27_726]	[HPG27_726]
1208738	(A)5→4	intergenic (+2502/‑1218)	hopI → / → HPG27_1102	outer membrane protein/pyrroline‑5‑carboxylate reductase
1228413	(A)7→6	intergenic (‑191/+283)	HPG27_1119 ← / ← hopQ	hypothetical protein/outer membrane protein
1228632	(T)6→7	intergenic (‑410/+64)	HPG27_1119 ← / ← hopQ	hypothetical protein/outer membrane protein
1265038	plus A	coding (146/204 nt)	HPG27_1143 ←	DNA‑directed RNA polymerase, beta subunit
1304663	plus T	intergenic (‑11/‑198)	HPG27_1185 ← / → HPG27_1186	alanyl‑tRNA synthetase/hypothetical protein
1306576	A→G	N424N (AAT→AAC)	HPG27_1187 ←	outer membrane protein
1306579	C→T	E423E (GAG→GAA)	HPG27_1187 ←	outer membrane protein
1306582	C→G	A422A (GCG→GCC)	HPG27_1187 ←	outer membrane protein
1306594	T→C	Q418Q (CAA→CAG)	HPG27_1187 ←	outer membrane protein
1306618	C→A	A410A (GCG→GCT)	HPG27_1187 ←	outer membrane protein
1306624	A→G	S408S (AGT→AGC)	HPG27_1187 ←	outer membrane protein
1306630	G→T	N406K (AAC→AAA)	HPG27_1187 ←	outer membrane protein
1306633	T→A	L405L (CTA→CTT)	HPG27_1187 ←	outer membrane protein
1306636	5 bp→5 bp	coding (1208‑1212/1971 nt)	HPG27_1187 ←	outer membrane protein
1306648	C→T	E400E (GAG→GAA)	HPG27_1187 ←	outer membrane protein
1306650	2 bp→GC	coding (1197‑1198/1971 nt)	HPG27_1187 ←	outer membrane protein
1314578	Δ1 bp	coding (750/1047 nt)	HPG27_1196 ←	oligopeptide ABC transporter, permease protein
1316101	(A)8→7	intergenic (‑774/+1006)	HPG27_1196 ← / ← HPG27_1198	oligopeptide ABC transporter, permease protein/tryptophanyl‑tRNA synthetase
1333423	Δ1 bp	intergenic (+387/‑1205)	nuoL → / → nuoN2	NADH‑ubiquinone oxidoreductase chain L/NADH‑ubiquinone oxidoreductase chain N
1333466	Δ1 bp	intergenic (+430/‑1162)	nuoL → / → nuoN2	NADH‑ubiquinone oxidoreductase chain L/NADH‑ubiquinone oxidoreductase chain N
1333530	(T)6→5	intergenic (+494/‑1098)	nuoL → / → nuoN2	NADH‑ubiquinone oxidoreductase chain L/NADH‑ubiquinone oxidoreductase chain N
1359853	plus T	coding (1004/1011 nt)	rpoA ←	DNA‑directed RNA polymerase, alpha subunit
1367920	Δ1 bp	intergenic (‑14/+14)	rplX ← / ← rplN	ribosomal protein L24/ribosomal protein L14
1410935	(A)7→6	coding (841/864 nt)	HPG27_1308 ←	4‑hydroxybenzoate octaprenyl transferase
1428287	plus A	intergenic (‑43/‑445)	HPG27_1322 ← / → comL	hypothetical protein/competence lipoprotein
1480688	(T)7→8	intergenic (+285/‑376)	HPG27_1368 → / → HPG27_1370	biopolymer transport protein/hypothetical protein
1491250	(A)6→7	intergenic (‑315/+102)	HPG27_1380 ← / ← HPG27_1381	hypothetical protein/thioredoxin
1491266	(A)6→7	intergenic (‑331/+86)	HPG27_1380 ← / ← HPG27_1381	hypothetical protein/thioredoxin
1491285	Δ1 bp	intergenic (‑350/+67)	HPG27_1380 ← / ← HPG27_1381	hypothetical protein/thioredoxin
1541773	(A)5→6	intergenic (+1089/+1284)	HPG27_1426 → / ← HPG27_1428	hypothetical protein/hypothetical protein
1568743	(A)5→6	intergenic (+35/‑70)	HPG27_1446 → / → HPG27_1447	hypothetical protein/hypothetical protein
1586591	(T)18→17	intergenic (‑181/+171)	HPG27_1459 ← / ← rocF	iron (III) dicitrate transport protein/arginase

## Sheet: L.P. G27 #8.4 (DSM2329)
Table S2. All nucleotide changes from indicated single colony isolate WGS. Individual tabs contain results of variant calling analyses for each strain as compared to the GenBank reference sequence (CP001173.1 or CP009259.1 for G27- or SS1-derived isolates, respectively). The final tab contains all nucleotide changes with observed correlations to obtained biofilm phenotypes.
Position indicates the chromosomal position of the identified nucleotide change from the reference sequence
Change indicates the particular nucleotide change found at the chromosome position indicated in the previous column; "plus" indicates a nucleotide insertion; "Δ" indicates a nucleotide deletion of the stated size in base pairs (bp); polynucleotide tract length changes are indicated by the nucleotide(s) that are repeated in parentheses followed by the change in repeat number, separated by an arrow…
Annotation indicates if the nucleotide change occurs within a coding sequence (coding) or between two genes (intergenic); the coding sequence position of the nucleotide change is listed out of the total nucleotides (nt) found within that gene; if the nucleotide change is predicted to result in an amino acid change, that change is indicated using standard codon, amino acid, and protein sequence te…
Gene(s) indicates the specific annotation of a gene found to contain the nucleotide change listed in that row or the gene(s) that are upstream or downstream of the change, if the change was intergenic; arrows indicate coding sequence direction; forward slash indicates the intergenic location of the nucleotide change, between the indicated genes that lie upstream and downstream of the change
Description contains protein-coding information for the gene(s) indicated in the previous column, if annotated and available
L.P. G27 #8.4 (DSM2329)
Predicted nucleotide changes
Position	Change	Annotation	Gene(s)	Description
74848	plus A	intergenic (‑493/+323)	ureG ← / ← ureE	urease accessory protein/urease accessory protein
156874	plus T	intergenic (+270/‑412)	HPG27_136 → / → HPG27_138	hypothetical protein/hypothetical protein
204060	(G)6→7	intergenic (+61/‑67)	HPG27_185 → / → HPG27_186	beta‑ketoacyl‑acylcarrier protein synthase III/hypothetical protein
232318	(A)8→9	intergenic (‑122/‑113)	HPG27_207 ← / → HPG27_208	outer membrane protein/putative sulfate permease
277055	(T)6→7	coding (20/474 nt)	HPG27_251 →	hypothetical protein
277877	(A)5→6	coding (372/408 nt)	HPG27_252 →	hypothetical protein
293211	T→C	V28A (GTG→GCG)	HPG27_267 →	hypothetical protein
334166	(T)7→6	coding (2/183 nt)	HPG27_301 →	hypothetical protein
401122	(G)5→6	intergenic (‑650/‑255)	HPG27_370 ← / → HPG27_372	3‑methyl‑2‑oxobutanoate hydroxymethyl transferase/hypothetical protein
431785	plus T	coding (319/327 nt)	HPG27_403 ←	putative heatshock protein
433761	(G)6→7	intergenic (‑782/+729)	HPG27_404 ← / ← HPG27_406	co‑chaperone‑curved DNA binding protein A/DNA‑polymerase I‑like 5'‑3' exonuclease
441043	(T)6→7	coding (368/396 nt)	HPG27_412 ←	phosphatidyl glycerophosphate synthase
454120	(G)15→14	coding (620/642 nt)	HPG27_422 ←	type I restriction enzyme R protein
507738	(T)6→7	intergenic (‑145/‑78)	glnA ← / → HPG27_472	glutamine synthetase/hypothetical protein
508425	plus C	intergenic (+313/‑157)	HPG27_472 → / → rplI	hypothetical protein/ribosomal protein L9
523572	plus T	intergenic (‑2928/+2934)	cagZ ← / ← cagX	cag pathogenicity island protein Z/cag pathogenicity island protein X
551899	plus T	coding (3637/3693 nt)	cagA →	cytotoxin‑associated protein A
555765	(A)5→6	intergenic (+534/‑392)	HPG27_511 → / → HPG27_513	ribosomal protein L31/23S rRNA methyltransferase
566963	(T)5→6	intergenic (‑48/‑68)	HPG27_525 ← / → HPG27_526	diaminopimelate epimerase/membrane protein
581547	(T)6→5	intergenic (‑483/+470)	HPG27_540 ← / ← HPG27_542	dihydroorotase/hypothetical protein
581564	(T)7→6	intergenic (‑500/+453)	HPG27_540 ← / ← HPG27_542	dihydroorotase/hypothetical protein
581577	(T)7→6	intergenic (‑513/+440)	HPG27_540 ← / ← HPG27_542	dihydroorotase/hypothetical protein
643292	(T)14→13	coding (96/168 nt)	HPG27_589 →	hypothetical protein
725951	(A)7→8	intergenic (+1835/‑1563)	HPG27_661 → / → hopE	hypothetical protein/outer membrane protein
739197	Δ1 bp	intergenic (‑1518/+270)	HPG27_672 ← / ← HPG27_674	hypothetical protein/hypothetical protein
790582	Δ334 bp		[HPG27_726]	[HPG27_726]
1208738	(A)5→4	intergenic (+2502/‑1218)	hopI → / → HPG27_1102	outer membrane protein/pyrroline‑5‑carboxylate reductase
1228413	(A)7→6	intergenic (‑191/+283)	HPG27_1119 ← / ← hopQ	hypothetical protein/outer membrane protein
1228632	(T)6→7	intergenic (‑410/+64)	HPG27_1119 ← / ← hopQ	hypothetical protein/outer membrane protein
1265038	plus A	coding (146/204 nt)	HPG27_1143 ←	DNA‑directed RNA polymerase, beta subunit
1304663	plus T	intergenic (‑11/‑198)	HPG27_1185 ← / → HPG27_1186	alanyl‑tRNA synthetase/hypothetical protein
1306576	A→G	N424N (AAT→AAC)	HPG27_1187 ←	outer membrane protein
1306579	C→T	E423E (GAG→GAA)	HPG27_1187 ←	outer membrane protein
1306582	C→G	A422A (GCG→GCC)	HPG27_1187 ←	outer membrane protein
1306594	T→C	Q418Q (CAA→CAG)	HPG27_1187 ←	outer membrane protein
1306618	C→A	A410A (GCG→GCT)	HPG27_1187 ←	outer membrane protein
1306624	A→G	S408S (AGT→AGC)	HPG27_1187 ←	outer membrane protein
1306630	G→T	N406K (AAC→AAA)	HPG27_1187 ←	outer membrane protein
1306633	T→A	L405L (CTA→CTT)	HPG27_1187 ←	outer membrane protein
1306636	5 bp→5 bp	coding (1208‑1212/1971 nt)	HPG27_1187 ←	outer membrane protein
1306648	C→T	E400E (GAG→GAA)	HPG27_1187 ←	outer membrane protein
1306650	2 bp→GC	coding (1197‑1198/1971 nt)	HPG27_1187 ←	outer membrane protein
1314578	Δ1 bp	coding (750/1047 nt)	HPG27_1196 ←	oligopeptide ABC transporter, permease protein
1316101	(A)8→7	intergenic (‑774/+1006)	HPG27_1196 ← / ← HPG27_1198	oligopeptide ABC transporter, permease protein/tryptophanyl‑tRNA synthetase
1333423	Δ1 bp	intergenic (+387/‑1205)	nuoL → / → nuoN2	NADH‑ubiquinone oxidoreductase chain L/NADH‑ubiquinone oxidoreductase chain N
1333466	Δ1 bp	intergenic (+430/‑1162)	nuoL → / → nuoN2	NADH‑ubiquinone oxidoreductase chain L/NADH‑ubiquinone oxidoreductase chain N
1333530	(T)6→5	intergenic (+494/‑1098)	nuoL → / → nuoN2	NADH‑ubiquinone oxidoreductase chain L/NADH‑ubiquinone oxidoreductase chain N
1348041	(AT)12→11	intergenic (‑87/‑83)	HPG27_1229 ← / → HPG27_1230	hypothetical protein/hypothetical protein
1359853	plus T	coding (1004/1011 nt)	rpoA ←	DNA‑directed RNA polymerase, alpha subunit
1367920	Δ1 bp	intergenic (‑14/+14)	rplX ← / ← rplN	ribosomal protein L24/ribosomal protein L14
1410935	(A)7→6	coding (841/864 nt)	HPG27_1308 ←	4‑hydroxybenzoate octaprenyl transferase
1428287	plus A	intergenic (‑43/‑445)	HPG27_1322 ← / → comL	hypothetical protein/competence lipoprotein
1480688	(T)7→8	intergenic (+285/‑376)	HPG27_1368 → / → HPG27_1370	biopolymer transport protein/hypothetical protein
1491250	(A)6→7	intergenic (‑315/+102)	HPG27_1380 ← / ← HPG27_1381	hypothetical protein/thioredoxin
1491266	(A)6→7	intergenic (‑331/+86)	HPG27_1380 ← / ← HPG27_1381	hypothetical protein/thioredoxin
1491285	Δ1 bp	intergenic (‑350/+67)	HPG27_1380 ← / ← HPG27_1381	hypothetical protein/thioredoxin
1541773	(A)5→6	intergenic (+1089/+1284)	HPG27_1426 → / ← HPG27_1428	hypothetical protein/hypothetical protein
1568743	(A)5→6	intergenic (+35/‑70)	HPG27_1446 → / → HPG27_1447	hypothetical protein/hypothetical protein
1586591	(T)18→17	intergenic (‑181/+171)	HPG27_1459 ← / ← rocF	iron (III) dicitrate transport protein/arginase

## Sheet: SS1 (DSM136)
Table S2. All nucleotide changes from indicated single colony isolate WGS. Individual tabs contain results of variant calling analyses for each strain as compared to the GenBank reference sequence (CP001173.1 or CP009259.1 for G27- or SS1-derived isolates, respectively). The final tab contains all nucleotide changes with observed correlations to obtained biofilm phenotypes.
Position indicates the chromosomal position of the identified nucleotide change from the reference sequence
Change indicates the particular nucleotide change found at the chromosome position indicated in the previous column; "plus" indicates a nucleotide insertion; "Δ" indicates a nucleotide deletion of the stated size in base pairs (bp); polynucleotide tract length changes are indicated by the nucleotide(s) that are repeated in parentheses followed by the change in repeat number, separated by an arrow…
Annotation indicates if the nucleotide change occurs within a coding sequence (coding) or between two genes (intergenic); the coding sequence position of the nucleotide change is listed out of the total nucleotides (nt) found within that gene; if the nucleotide change is predicted to result in an amino acid change, that change is indicated using standard codon, amino acid, and protein sequence te…
Gene(s) indicates the specific annotation of a gene found to contain the nucleotide change listed in that row or the gene(s) that are upstream or downstream of the change, if the change was intergenic; arrows indicate coding sequence direction; forward slash indicates the intergenic location of the nucleotide change, between the indicated genes that lie upstream and downstream of the change
Description contains protein-coding information for the gene(s) indicated in the previous column, if annotated and available
SS1 (DSM136)
Predicted nucleotide changes
Position	Change	Annotation	Gene(s)	Description
25358	(A)10→11	intergenic (‑158/+383)	HPYLSS1_RS00145 ← / ← HPYLSS1_RS00155	outer membrane beta‑barrel protein/citrate synthase
44518	(T)8→9	coding (73/417 nt)	HPYLSS1_RS00250 ←	hypothetical protein
141380	(T)8→7	pseudogene (1116/1651 nt)	HPYLSS1_RS00715 →	L‑lactate permease
204119	(T)14→17	intergenic (‑75/‑71)	HPYLSS1_RS08185 ← / → hofA	glycosyltransferase family 8 protein/outer membrane beta‑barrel protein HofA
305997	(T)8→9	pseudogene (35/1649 nt)	HPYLSS1_RS01505 →	ABC transporter substrate‑binding protein
322837	(T)12→13	intergenic (‑332/+172)	HPYLSS1_RS01590 ← / ← HPYLSS1_RS01595	YbfB/YjiJ family MFS transporter/HugZ family heme oxygenase
343498	(A)13→14	intergenic (‑106/‑152)	pyrG ← / → HPYLSS1_RS01720	CTP synthase (glutamine hydrolyzing)/hypothetical protein
454129	(A)10→9	pseudogene (218/799 nt)	HPYLSS1_RS02270 →	sulfate/molybdate ABC transporter ATP‑binding protein
538781	(A)13→14	intergenic (+194/‑158)	HPYLSS1_RS02715 → / → HPYLSS1_RS02720	class I SAM‑dependent methyltransferase/dihydroneopterin aldolase
627440	T→C	Y614Y (TAT→TAC)	hopQ →	Hop family adhesin HopQ
688793	plus AT	intergenic (+256/‑331)	HPYLSS1_RS03415 → / → HPYLSS1_RS03425	tRNA‑Met/outer membrane beta‑barrel protein
1004581	(T)15→16	intergenic (‑50/+62)	HPYLSS1_RS04840 ← / ← HPYLSS1_RS04845	HAD‑IA family hydrolase/2‑oxoacid:acceptor oxidoreductase family protein
1015796	(C)9→8	pseudogene (97/1120 nt)	HPYLSS1_RS04905 →	exo‑alpha‑sialidase
1238974	(GAGTATTT)6→5	intergenic (‑129/+135)	HPYLSS1_RS05980 ← / ← cysE	IceA2 protein/serine O‑acetyltransferase
1284691	(A)7→8	intergenic (+14/‑23)	pyrE → / → HPYLSS1_RS06225	orotate phosphoribosyltransferase/RDD family protein
1399121	(G)14→16	coding (27/2553 nt)	HPYLSS1_RS06845 ←	DEAD/DEAH box helicase family protein
1555766	(A)14→15	intergenic (+87/‑47)	HPYLSS1_RS07575 → / → HPYLSS1_RS07580	NAD(P)‑dependent alcohol dehydrogenase/DUF262 domain‑containing protein

[truncated: 3 more sheets: SS1 #3 (DSM2338), SS1 #3.1 (DSM2348), SNP correlations]
