# Supplementary material for: Correlation versus causation: Helicobacter pylori population heterogeneity complicates the identification of mutant strain phenotypes
Source: mSphere. 2025 Dec 15;11(1):e00638-25. doi: 10.1128/msphere.00638-25 (PMC12838425; doi:10.1128/msphere.00638-25)
Supplement: Table S3 — All marginal calls in sequenced single colony isolates and parent strains, as identified by breseq. [file msphere.00638-25-s0004.xlsx]

## Sheet: Marginal call analysis
Table S3. All marginal calls in sequenced single colony isolates and parent strains, as identified by breseq. The first tab contains marginal calls of nucleotide changes with >30% frequency in the parent strain (DSM1, DSM359, or DSM136) that were then called as variants (>80% frequency) in the indicated respective first- and/or second-generation isolate(s). Subsequent tabs contain all marginal ca…
Position indicates the chromosomal position of the identified nucleotide change from the reference sequence
Marginal call frequency (in parent) indicates the percentage of reads (<80%) in the parent strain (in parentheses) that contained the nucleotide change indicated in that row
Isolate(s) with variant call (>80%) indicates the first- and/or second-generation isolates(s) related to the parent strain in the previous column that have the nucleotide change (at >80% frequency) listed in that row
Change in isolate indicates the particular nucleotide change found at the chromosome position indicated in the previous column; "plus" indicates a nucleotide insertion; polynucleotide tract length changes are indicated by the nucleotide(s) that are repeated in parentheses followed by the change in repeat number, separated by an arrow; changes from single and multi-nucleotide substitutions are als…
Change details indicates if the nucleotide change occurs within a coding sequence (coding) or between two genes (intergenic); the coding sequence position of the nucleotide change is listed out of the total nucleotides (nt) found within that gene; if the nucleotide change is predicted to result in an amino acid change, that change is indicated using standard codon, amino acid, and protein sequenc…
Gene(s) indicates the specific annotation of a gene found to contain the nucleotide change listed in that row or the gene(s) that are upstream or downstream of the change, if the change was intergenic; arrows indicate coding sequence direction; forward slash indicates the intergenic location of the nucleotide change, between the indicated genes that lie upstream and downstream of the change
Position	Marginal call frequency (in parent)	Isolate(s) with variant call (>80%)	Change in isolate	Change details	Gene(s)
758388	74.4% (WT G27)	G27 #6	(A)15→16	intergenic (‑53/+59)	HPG27_689/HPG27_690
1572496	64.7% (WT G27)	G27 #4, #6	C→G	M269I (ATG→ATC)	dnaA
249959	63.6% (WT G27)	G27 #4, #6	G→A	A202V (GCG→GTG)	flgI
942184	63.1% (WT G27)	G27 #4, #6	G→A	A318V (GCA→GTA)	HPG27_868 (carbamoyl‑phosphate synthase)
338514	47.4% (WT G27)	G27 #7	G→T	G178W (GGG→TGG)	flgH
168448	44.3% (WT G27)	G27 #7	(G)15→14	coding (1261/1347 nt)	HPG27_150 (arsS)
1045188	37.8% (WT G27)	G27 #7	G→A	S63F (TCT→TTT)	HPG27_958
1564984	35.4% (WT G27)	G27 #7	(C)11→10	coding (1368/1386 nt)	HPG27_1444 (T3 mod enzyme)
329728	33.9% (WT G27)	G27 #7	T→A	T536S (ACT→TCT)	babA
329723	33.8% (WT G27)	G27 #7	G→A	Y537Y (TAC→TAT)	babA
Position	Marginal call frequency (in parent)	Isolate(s) with variant call (>80%)	Change in isolate	Change details	Gene(s)
643292	78.0% (L.P. G27)	L.P. G27 #4, #4.2, #8, #8.4	(T)14→13	coding (96/168 nt)	HPG27_589
293211	54.1% (L.P. G27)	L.P. G27 #8, #8.4	T→C	V28A (GTG→GCG)	HPG27_267
1438448	38.8% (L.P. G27)	L.P. G27 #4, #4.2	(G)15→14	intergenic (‑182/‑233)	HPG27_1328/HPG27_1329
Position	Marginal call frequency (in parent)	Isolate(s) with variant call (>80%)	Change in isolate	Change details	Gene(s)
227050	79.4% (SS1)	SS1 #3	(A)13→14	intergenic (‑127/‑126)	hopM/HPYLSS1_RS01150
1551825	77.1% (SS1)	SS1 #3, #3.1	(T)14→15	intergenic (‑177/+173)	HPYLSS1_RS07560/rocF
1278702	68.5% (SS1)	SS1 #3, #3.1	(A)9→8	pseudogene (524/1048 nt)	HPYLSS1_RS06190
831019	67.6% (SS1)	SS1 #3, #3.1	G→T	A787S (GCT→TCT)	HPYLSS1_RS04080
250025	63.7% (SS1)	SS1 #3, #3.1	plus T	coding (205/1551 nt)	HPYLSS1_RS01265

## Sheet: WT G27 and G27 #4, #6, and #7
Table S3. All marginal calls in sequenced single colony isolates and parent strains, as identified by breseq. The first tab contains marginal calls of nucleotide changes with >30% frequency in the parent strain (DSM1, DSM359, or DSM136) that were then called as variants (>80% frequency) in the indicated respective first- and/or second-generation isolate(s). Subsequent tabs contain all marginal ca…
position indicates the chromosomal position of the identified nucleotide change from the reference sequence
ref indicates the nucleotide identity of the reference sequence at the chromosome position indicated in the first column
new indicates the nucleotide identity of the sequenced isolate at the chromosome position indicated in the first column
freq indicates the percentage of reads containing the "new" nucleotide listed in the previous column
reads indicates the number of sequencing reads that mapped to the nucleotide position listed in the first column
annotation indicates if the nucleotide change occurs within a coding sequence (coding) or between two genes (intergenic); the coding sequence position of the nucleotide change is listed out of the total nucleotides (nt) found within that gene; if the nucleotide change is predicted to result in an amino acid change, that change is indicated using standard codon, amino acid, and protein sequence te…
gene(s) indicates the specific annotation of a gene found to contain the nucleotide change listed in that row or the gene(s) that are upstream or downstream of the change, if the change was intergenic; arrows indicate coding sequence direction; forward slash indicates the intergenic location of the nucleotide change, between the indicated genes that lie upstream and downstream of the change
product(s) contains protein-coding information for the gene(s) indicated in the previous column, if annotated and available
Marginal Predictions - WT G27 (DSM1)
position	ref	new	freq	reads	annotation	gene(s)	product(s)
758388	-	A	0.744	305	intergenic (‑53/+59)	HPG27_689/HPG27_690	hypothetical protein/hypothetical protein
1572496	C	G	0.647	348	M269I (ATG→ATC)	dnaA	chromosomal replication initiator protein
454120	G	-	0.639	72	coding (620/642 nt)	HPG27_422	type I restriction enzyme R protein
249959	G	A	0.636	335	A202V (GCG→GTG)	flgI	flagellar basal‑body P‑ring protein
942184	G	A	0.631	330	A318V (GCA→GTA)	HPG27_868	carbamoyl‑phosphate synthase
110225	-	C	0.579	76	intergenic (‑76/+132)	tlpB/cpdB	methyl‑accepting chemotaxis protein/2',3'‑cyclic‑nucleotide 2'‑phosphodiesterase
1586591	T	-	0.55	258	intergenic (‑181/+171)	HPG27_1459/rocF	iron (III) dicitrate transport protein/arginase
633084	C	-	0.485	101	coding (523/561 nt)	HPG27_579	putative lipopolysaccharide biosynthesis protein
338514	G	T	0.474	342	G178W (GGG→TGG)	flgH	flagellar basal‑body L‑ring protein
168448	G	-	0.443	122	coding (1261/1347 nt)	HPG27_150	putative histidine kinase sensor protein
329866	A	G	0.44	880	L490L (TTG→CTG)	babA	outer membrane protein
329864	C	T	0.44	878	L490L (TTG→TTA)	babA	outer membrane protein
329855	A	G	0.437	954	T493T (ACT→ACC)	babA	outer membrane protein
329877	C	T	0.431	886	R486K (AGA→AAA)	babA	outer membrane protein
1045188	G	A	0.378	259	S63F (TCT→TTT)	HPG27_958	hypothetical protein
1485319	A	-	0.375	261	intergenic (+132/‑87)	HPG27_1373/homD	putative thiophene/furanoxidation protein/outer membrane protein
1564984	C	-	0.354	245	coding (1368/1386 nt)	HPG27_1444	type III R‑M system modification enzyme
329728	T	A	0.339	602	T536S (ACT→TCT)	babA	outer membrane protein
329729	G	A	0.339	602	N535N (AAC→AAT)	babA	outer membrane protein
329723	G	A	0.338	605	Y537Y (TAC→TAT)	babA	outer membrane protein
40 others <30%
Marginal Predictions - G27 #4 (DSM2255)
position	ref	new	freq	reads	annotation	gene(s)	product(s)
748259	-	A	0.769	212	intergenic (‑115/+106)	sabA/HPG27_681	outer membrane protein/outer membrane protein
758388	-	A	0.766	257	intergenic (‑53/+59)	HPG27_689/HPG27_690	hypothetical protein/hypothetical protein
25459	-	A	0.705	261	intergenic (‑170/+485)	hopD/gltA	outer membrane protein/citrate synthase
110225	-	C	0.623	69	intergenic (‑76/+132)	tlpB/cpdB	methyl‑accepting chemotaxis protein/2',3'‑cyclic‑nucleotide 2'‑phosphodiesterase
789507	-	C	0.593	177	coding (151/162 nt)	HPG27_724	hypothetical protein
329866	A	G	0.484	881	L490L (TTG→CTG)	babA	outer membrane protein
329864	C	T	0.483	880	L490L (TTG→TTA)	babA	outer membrane protein
329855	A	G	0.478	928	T493T (ACT→ACC)	babA	outer membrane protein
329877	C	T	0.471	903	R486K (AGA→AAA)	babA	outer membrane protein
1485319	A	-	0.469	230	intergenic (+132/‑87)	HPG27_1373/homD	putative thiophene/furanoxidation protein/outer membrane protein
633084	C	-	0.444	115	coding (523/561 nt)	HPG27_579	putative lipopolysaccharide biosynthesis protein
454120	G	-	0.39	77	coding (620/642 nt)	HPG27_422	type I restriction enzyme R protein
329927	T	C	0.373	700	Q469Q (CAA→CAG)	babA	outer membrane protein
1438448	-	G	0.373	118	intergenic (‑182/‑233)	HPG27_1328/HPG27_1329	putative type III restriction enzyme R protein/biotin synthetase
329912	C	T	0.362	776	E474E (GAG→GAA)	babA	outer membrane protein
329915	C	G	0.361	779	A473A (GCG→GCC)	babA	outer membrane protein
329909	A	G	0.359	781	N475N (AAT→AAC)	babA	outer membrane protein
329951	C	A	0.333	663	A461A (GCG→GCT)	babA	outer membrane protein
415388	G	C	0.332	348	K147N (AAG→AAC)	HPG27_385	putative transcriptional regulator
110208	T	G	0.327	102	intergenic (‑59/+149)	tlpB/cpdB	methyl‑accepting chemotaxis protein/2',3'‑cyclic‑nucleotide 2'‑phosphodiesterase
36 others <30%
Marginal Predictions - G27 #6 (DSM2257)
position	ref	new	freq	reads	annotation	gene(s)	product(s)
110225	-	C	0.692	52	intergenic (‑76/+132)	tlpB/cpdB	methyl‑accepting chemotaxis protein/2',3'‑cyclic‑nucleotide 2'‑phosphodiesterase
7142	T	-	0.552	212	intergenic (‑102/+232)	hopZ/groEL	outer membrane protein/chaperone and heatshock protein
329864	C	T	0.457	686	L490L (TTG→TTA)	babA	outer membrane protein
329877	C	T	0.456	689	R486K (AGA→AAA)	babA	outer membrane protein
1438448	-	G	0.455	66	intergenic (‑182/‑233)	HPG27_1328/HPG27_1329	putative type III restriction enzyme R protein/biotin synthetase
329866	A	G	0.452	686	L490L (TTG→CTG)	babA	outer membrane protein
329855	A	G	0.452	716	T493T (ACT→ACC)	babA	outer membrane protein
633084	-	C	0.449	98	coding (523/561 nt)	HPG27_579	putative lipopolysaccharide biosynthesis protein
1485319	A	-	0.385	173	intergenic (+132/‑87)	HPG27_1373/homD	putative thiophene/furanoxidation protein/outer membrane protein
329909	A	G	0.371	609	N475N (AAT→AAC)	babA	outer membrane protein
329912	C	T	0.37	610	E474E (GAG→GAA)	babA	outer membrane protein
329927	T	C	0.37	546	Q469Q (CAA→CAG)	babA	outer membrane protein
329915	C	G	0.369	613	A473A (GCG→GCC)	babA	outer membrane protein
110208	T	G	0.333	70	intergenic (‑59/+149)	tlpB/cpdB	methyl‑accepting chemotaxis protein/2',3'‑cyclic‑nucleotide 2'‑phosphodiesterase
168448	G	-	0.324	75	coding (1261/1347 nt)	HPG27_150	putative histidine kinase sensor protein
329951	C	A	0.319	526	A461A (GCG→GCT)	babA	outer membrane protein
329957	A	G	0.302	548	S459S (AGT→AGC)	babA	outer membrane protein
25459	A	-	0.29	196	intergenic (‑170/+485)	hopD/gltA	outer membrane protein/citrate synthase
361994	G	A	0.289	284	S167N (AGC→AAC)	lepA	GTP‑binding membrane protein
633084	C	-	0.289	98	coding (523/561 nt)	HPG27_579	putative lipopolysaccharide biosynthesis protein
25 others <30%
Marginal Predictions - G27 #7 (DSM2258)
position	ref	new	freq	reads	annotation	gene(s)	product(s)
1586591	T	-	0.769	260	intergenic (‑181/+171)	HPG27_1459/rocF	iron (III) dicitrate transport protein/arginase
758388	-	A	0.759	278	intergenic (‑53/+59)	HPG27_689/HPG27_690	hypothetical protein/hypothetical protein
1419283	-	G	0.72	189	coding (1414/1428 nt)	HPG27_1314	type III restriction enzyme M protein
110225	-	C	0.621	103	intergenic (‑76/+132)	tlpB/cpdB	methyl‑accepting chemotaxis protein/2',3'‑cyclic‑nucleotide 2'‑phosphodiesterase
329864	C	T	0.537	1101	L490L (TTG→TTA)	babA	outer membrane protein
329866	A	G	0.535	1105	L490L (TTG→CTG)	babA	outer membrane protein
329877	C	T	0.525	1132	R486K (AGA→AAA)	babA	outer membrane protein
329855	A	G	0.508	1191	T493T (ACT→ACC)	babA	outer membrane protein
1485319	A	-	0.468	254	intergenic (+132/‑87)	HPG27_1373/homD	putative thiophene/furanoxidation protein/outer membrane protein
329915	C	G	0.424	1015	A473A (GCG→GCC)	babA	outer membrane protein
329912	C	T	0.422	1017	E474E (GAG→GAA)	babA	outer membrane protein
1438448	-	G	0.42	100	intergenic (‑182/‑233)	HPG27_1328/HPG27_1329	putative type III restriction enzyme R protein/biotin synthetase
329909	A	G	0.42	1024	N475N (AAT→AAC)	babA	outer membrane protein
329927	T	C	0.404	960	Q469Q (CAA→CAG)	babA	outer membrane protein
633084	C	-	0.403	181	coding (523/561 nt)	HPG27_579	putative lipopolysaccharide biosynthesis protein
329951	C	A	0.354	915	A461A (GCG→GCT)	babA	outer membrane protein
329957	A	G	0.347	913	S459S (AGT→AGC)	babA	outer membrane protein
454120	G	-	0.337	83	coding (620/642 nt)	HPG27_422	type I restriction enzyme R protein
633062	T	G	0.333	219	H167Q (CAT→CAG)	HPG27_579	putative lipopolysaccharide biosynthesis protein
329978	G	C	0.329	818	T452T (ACC→ACG)	babA	outer membrane protein
32 others <30%

## Sheet: L.P. G27 and #4, #4.2, #8, #8.4
Table S3. All marginal calls in sequenced single colony isolates and parent strains, as identified by breseq. The first tab contains marginal calls of nucleotide changes with >30% frequency in the parent strain (DSM1, DSM359, or DSM136) that were then called as variants (>80% frequency) in the indicated respective first- and/or second-generation isolate(s). Subsequent tabs contain all marginal ca…
position indicates the chromosomal position of the identified nucleotide change from the reference sequence
ref indicates the nucleotide identity of the reference sequence at the chromosome position indicated in the first column
new indicates the nucleotide identity of the sequenced isolate at the chromosome position indicated in the first column
freq indicates the percentage of reads containing the "new" nucleotide listed in the previous column
reads indicates the number of sequencing reads that mapped to the nucleotide position listed in the first column
annotation indicates if the nucleotide change occurs within a coding sequence (coding) or between two genes (intergenic); the coding sequence position of the nucleotide change is listed out of the total nucleotides (nt) found within that gene; if the nucleotide change is predicted to result in an amino acid change, that change is indicated using standard codon, amino acid, and protein sequence te…
gene(s) indicates the specific annotation of a gene found to contain the nucleotide change listed in that row or the gene(s) that are upstream or downstream of the change, if the change was intergenic; arrows indicate coding sequence direction; forward slash indicates the intergenic location of the nucleotide change, between the indicated genes that lie upstream and downstream of the change
product(s) contains protein-coding information for the gene(s) indicated in the previous column, if annotated and available
Marginal Predictions - Low-passage (L.P.) G27 (DSM359)
position	ref	new	freq	reads	annotation	gene(s)	product(s)
454120	G	-	0.784	88	coding (620/642 nt)	HPG27_422	type I restriction enzyme R protein
643292	T	-	0.78	468	coding (96/168 nt)	HPG27_589	hypothetical protein
293211	T	C	0.541	459	V28A (GTG→GCG)	HPG27_267	hypothetical protein
110225	-	C	0.525	101	intergenic (‑76/+132)	tlpB/cpdB	methyl‑accepting chemotaxis protein/2',3'‑cyclic‑nucleotide 2'‑phosphodiesterase
758388	-	A	0.506	340	intergenic (‑53/+59)	HPG27_689/HPG27_690	hypothetical protein/hypothetical protein
329877	C	T	0.506	1133	R486K (AGA→AAA)	babA	outer membrane protein
329864	C	T	0.505	1122	L490L (TTG→TTA)	babA	outer membrane protein
329866	A	G	0.504	1124	L490L (TTG→CTG)	babA	outer membrane protein
633084	C	-	0.497	187	coding (523/561 nt)	HPG27_579	putative lipopolysaccharide biosynthesis protein
329855	A	G	0.489	1223	T493T (ACT→ACC)	babA	outer membrane protein
329927	T	C	0.405	927	Q469Q (CAA→CAG)	babA	outer membrane protein
329909	A	G	0.4	1004	N475N (AAT→AAC)	babA	outer membrane protein
329912	C	T	0.398	1009	E474E (GAG→GAA)	babA	outer membrane protein
329915	C	G	0.398	1011	A473A (GCG→GCC)	babA	outer membrane protein
1438448	G	-	0.388	122	intergenic (‑182/‑233)	HPG27_1328/HPG27_1329	putative type III restriction enzyme R protein/biotin synthetase
329951	C	A	0.368	902	A461A (GCG→GCT)	babA	outer membrane protein
329957	A	G	0.355	922	S459S (AGT→AGC)	babA	outer membrane protein
329978	G	C	0.326	794	T452T (ACC→ACG)	babA	outer membrane protein
98813	G	-	0.325	194	intergenic (+524/+495)	HPG27_85/HPG27_87	typeII adenine methyltransferase/hypothetical protein
329968	-	G	0.322	798	coding (1366/2235 nt)	babA	outer membrane protein
32 others <30%
Marginal Predictions - L.P. G27 #4 (DSM2297)
position	ref	new	freq	reads	annotation	gene(s)	product(s)
758388	-	A	0.729	314	intergenic (‑53/+59)	HPG27_689/HPG27_690	hypothetical protein/hypothetical protein
1485319	-	A	0.705	244	intergenic (+132/‑87)	HPG27_1373/homD	putative thiophene/furanoxidation protein/outer membrane protein
355267	A	-	0.625	299	intergenic (‑110/‑151)	HPG27_326/HPG27_327	CTP synthetase/hypothetical protein
110225	-	C	0.622	74	intergenic (‑76/+132)	tlpB/cpdB	methyl‑accepting chemotaxis protein/2',3'‑cyclic‑nucleotide 2'‑phosphodiesterase
1586591	-	T	0.517	286	intergenic (‑181/+171)	HPG27_1459/rocF	iron (III) dicitrate transport protein/arginase
329864	C	T	0.497	910	L490L (TTG→TTA)	babA	outer membrane protein
329866	A	G	0.495	912	L490L (TTG→CTG)	babA	outer membrane protein
633084	C	.	0.495	91	coding (523/561 nt)	HPG27_579	putative lipopolysaccharide biosynthesis protein
329877	C	T	0.49	927	R486K (AGA→AAA)	babA	outer membrane protein
329855	A	G	0.485	962	T493T (ACT→ACC)	babA	outer membrane protein
329912	C	T	0.359	761	E474E (GAG→GAA)	babA	outer membrane protein
329915	C	G	0.355	768	A473A (GCG→GCC)	babA	outer membrane protein
329909	A	G	0.349	784	N475N (AAT→AAC)	babA	outer membrane protein
168448	G	.	0.339	116	coding (1261/1347 nt)	HPG27_150	putative histidine kinase sensor protein
329927	T	C	0.331	710	Q469Q (CAA→CAG)	babA	outer membrane protein
1404040	G	.	0.329	248	coding (3202/3369 nt)	HPG27_1302	adenine specific DNA methyltransferase
361994	G	A	0.324	423	S167N (AGC→AAC)	lepA	GTP‑binding membrane protein
520879	T	G	0.307	291	intergenic (‑235/+5627)	cagZ/cagX	cag pathogenicity island protein Z/cag pathogenicity island protein X
110208	T	G	0.299	108	intergenic (‑59/+149)	tlpB/cpdB	methyl‑accepting chemotaxis protein/2',3'‑cyclic‑nucleotide 2'‑phosphodiesterase
98813	G	.	0.291	165	intergenic (+524/+495)	HPG27_85/HPG27_87	typeII adenine methyltransferase/hypothetical protein
34 others <30%
Marginal Predictions - L.P. G27 #4.2 (DSM2317)
position	ref	new	freq	reads	annotation	gene(s)	product(s)
1589151	A	-	0.776	417	intergenic (+74/‑49)	HPG27_1461/HPG27_1462	alanine dehydrogenase/hypothetical protein
758388	-	A	0.769	316	intergenic (‑53/+59)	HPG27_689/HPG27_690	hypothetical protein/hypothetical protein
355267	A	-	0.69	269	intergenic (‑110/‑151)	HPG27_326/HPG27_327	CTP synthetase/hypothetical protein
1485319	-	A	0.646	271	intergenic (+132/‑87)	HPG27_1373/homD	putative thiophene/furanoxidation protein/outer membrane protein
1586591	-	T	0.62	279	intergenic (‑181/+171)	HPG27_1459/rocF	iron (III) dicitrate transport protein/arginase
110225	-	C	0.603	73	intergenic (‑76/+132)	tlpB/cpdB	methyl‑accepting chemotaxis protein/2',3'‑cyclic‑nucleotide 2'‑phosphodiesterase
329864	C	T	0.51	1075	L490L (TTG→TTA)	babA	outer membrane protein
329866	A	G	0.509	1078	L490L (TTG→CTG)	babA	outer membrane protein
329877	C	T	0.504	1084	R486K (AGA→AAA)	babA	outer membrane protein
329855	A	G	0.503	1141	T493T (ACT→ACC)	babA	outer membrane protein
329912	C	T	0.422	907	E474E (GAG→GAA)	babA	outer membrane protein
329915	C	G	0.419	912	A473A (GCG→GCC)	babA	outer membrane protein
329909	A	G	0.412	926	N475N (AAT→AAC)	babA	outer membrane protein
329927	T	C	0.406	840	Q469Q (CAA→CAG)	babA	outer membrane protein
633084	C	-	0.362	160	coding (523/561 nt)	HPG27_579	putative lipopolysaccharide biosynthesis protein
329951	C	A	0.349	799	A461A (GCG→GCT)	babA	outer membrane protein
329957	A	G	0.339	811	S459S (AGT→AGC)	babA	outer membrane protein
168448	G	-	0.333	112	coding (1261/1347 nt)	HPG27_150	putative histidine kinase sensor protein
110208	T	G	0.324	106	intergenic (‑59/+149)	tlpB/cpdB	methyl‑accepting chemotaxis protein/2',3'‑cyclic‑nucleotide 2'‑phosphodiesterase
1404040	G	-	0.318	288	coding (3202/3369 nt)	HPG27_1302	adenine specific DNA methyltransferase
32 others <30%
Marginal Predictions - L.P. G27 #8 (DSM2301)
position	ref	new	freq	reads	annotation	gene(s)	product(s)
758388	-	A	0.785	340	intergenic (‑53/+59)	HPG27_689/HPG27_690	hypothetical protein/hypothetical protein
329866	A	G	0.519	1109	L490L (TTG→CTG)	babA	outer membrane protein
329864	C	T	0.518	1109	L490L (TTG→TTA)	babA	outer membrane protein
329877	C	T	0.509	1125	R486K (AGA→AAA)	babA	outer membrane protein
329855	A	G	0.502	1173	T493T (ACT→ACC)	babA	outer membrane protein
633084	C	-	0.474	137	coding (523/561 nt)	HPG27_579	putative lipopolysaccharide biosynthesis protein
329909	A	G	0.411	980	N475N (AAT→AAC)	babA	outer membrane protein
329912	C	T	0.406	993	E474E (GAG→GAA)	babA	outer membrane protein
329915	C	G	0.403	1000	A473A (GCG→GCC)	babA	outer membrane protein
329927	T	C	0.398	897	Q469Q (CAA→CAG)	babA	outer membrane protein
329951	C	A	0.364	854	A461A (GCG→GCT)	babA	outer membrane protein
329957	A	G	0.352	856	S459S (AGT→AGC)	babA	outer membrane protein
329978	G	C	0.327	752	T452T (ACC→ACG)	babA	outer membrane protein
168448	G	-	0.326	143	coding (1261/1347 nt)	HPG27_150	putative histidine kinase sensor protein
1485319	-	A	0.322	270	intergenic (+132/‑87)	HPG27_1373/homD	putative thiophene/furanoxidation protein/outer membrane protein
98813	G	-	0.318	180	intergenic (+524/+495)	HPG27_85/HPG27_87	typeII adenine methyltransferase/hypothetical protein
329968	-	G	0.318	770	coding (1366/2235 nt)	babA	outer membrane protein
329972	C	T	0.318	770	T454T (ACG→ACA)	babA	outer membrane protein
329965	C	-	0.316	770	coding (1369/2235 nt)	babA	outer membrane protein
168461	A	C	0.314	249	D416E (GAT→GAG)	HPG27_150	putative histidine kinase sensor protein
35 others <30%
Marginal Predictions - L.P. G27 #8.4 (DSM2329)
position	ref	new	freq	reads	annotation	gene(s)	product(s)
758388	-	A	0.785	93	intergenic (‑53/+59)	HPG27_689/HPG27_690	hypothetical protein/hypothetical protein
329864	C	T	0.556	338	L490L (TTG→TTA)	babA	outer membrane protein
329866	A	G	0.556	338	L490L (TTG→CTG)	babA	outer membrane protein
329877	C	T	0.542	345	R486K (AGA→AAA)	babA	outer membrane protein
329855	A	G	0.539	363	T493T (ACT→ACC)	babA	outer membrane protein
329912	C	T	0.442	317	E474E (GAG→GAA)	babA	outer membrane protein
329909	A	G	0.438	322	N475N (AAT→AAC)	babA	outer membrane protein
329915	C	G	0.436	321	A473A (GCG→GCC)	babA	outer membrane protein
329927	T	C	0.409	298	Q469Q (CAA→CAG)	babA	outer membrane protein
633084	C	-	0.375	48	coding (523/561 nt)	HPG27_579	putative lipopolysaccharide biosynthesis protein
329951	C	A	0.35	295	A461A (GCG→GCT)	babA	outer membrane protein
110208	T	G	0.333	54	intergenic (‑59/+149)	tlpB/cpdB	methyl‑accepting chemotaxis protein/2',3'‑cyclic‑nucleotide 2'‑phosphodiesterase
329957	A	G	0.33	298	S459S (AGT→AGC)	babA	outer membrane protein
454134	A	C	0.322	59	H202Q (CAT→CAG)	HPG27_422	type I restriction enzyme R protein
329978	G	C	0.308	263	T452T (ACC→ACG)	babA	outer membrane protein
98813	G	-	0.306	62	intergenic (+524/+495)	HPG27_85/HPG27_87	typeII adenine methyltransferase/hypothetical protein
329965	C	-	0.306	265	coding (1369/2235 nt)	babA	outer membrane protein
329968	-	G	0.306	265	coding (1366/2235 nt)	babA	outer membrane protein
329972	C	T	0.306	265	T454T (ACG→ACA)	babA	outer membrane protein
972050	A	G	0.289	97	noncoding (71/85 nt)	HPG27_tRNA20	tRNA‑Ser
22 others <30%

## Sheet: SS1 and SS1 #3 and #3.1
Table S3. All marginal calls in sequenced single colony isolates and parent strains, as identified by breseq. The first tab contains marginal calls of nucleotide changes with >30% frequency in the parent strain (DSM1, DSM359, or DSM136) that were then called as variants (>80% frequency) in the indicated respective first- and/or second-generation isolate(s). Subsequent tabs contain all marginal ca…
position indicates the chromosomal position of the identified nucleotide change from the reference sequence
ref indicates the nucleotide identity of the reference sequence at the chromosome position indicated in the first column
new indicates the nucleotide identity of the sequenced isolate at the chromosome position indicated in the first column
freq indicates the percentage of reads containing the "new" nucleotide listed in the previous column
reads indicates the number of sequencing reads that mapped to the nucleotide position listed in the first column
annotation indicates if the nucleotide change occurs within a coding sequence (coding) or between two genes (intergenic); the coding sequence position of the nucleotide change is listed out of the total nucleotides (nt) found within that gene; if the nucleotide change is predicted to result in an amino acid change, that change is indicated using standard codon, amino acid, and protein sequence te…
gene(s) indicates the specific annotation of a gene found to contain the nucleotide change listed in that row or the gene(s) that are upstream or downstream of the change, if the change was intergenic; arrows indicate coding sequence direction; forward slash indicates the intergenic location of the nucleotide change, between the indicated genes that lie upstream and downstream of the change
product(s) contains protein-coding information for the gene(s) indicated in the previous column, if annotated and available
Marginal Predictions - SS1 (DSM136)
position	ref	new	freq	reads	annotation	gene(s)	product(s)
227050	-	A	0.794	214	intergenic (‑127/‑126)	hopM/HPYLSS1_RS01150	Hop family outer membrane protein HopM/HopN/SulP family inorganic anion transporter
1551825	-	T	0.771	210	intergenic (‑177/+173)	HPYLSS1_RS07560/rocF	TonB‑dependent receptor family protein/arginase
7179	-	T	0.754	187	intergenic (‑98/+235)	hopZ/groL	Hop family adhesin HopZ/chaperonin GroEL
667532	-	T	0.739	181	intergenic (+191/‑57)	HPYLSS1_RS03310/hofG	TonB‑dependent receptor/outer membrane beta‑barrel protein HofG
632179	-	A	0.687	147	intergenic (‑116/+208)	hopQ/HPYLSS1_RS03175	Hop family adhesin HopQ/DUF1104 domain‑containing protein
1278702	A	-	0.685	355	pseudogene (524/1048 nt)	HPYLSS1_RS06190	microcin C ABC transporter permease YejB
831019	G	T	0.676	349	A787S (GCT→TCT)	HPYLSS1_RS04080	efflux RND transporter permease subunit
250025	-	T	0.637	364	coding (205/1551 nt)	HPYLSS1_RS01265	ABC transporter ATP‑binding protein
673338	-	A	0.61	177	intergenic (‑219/+612)	alpA/HPYLSS1_RS03335	Hop family adhesin AlpA/ATP‑dependent helicase
1271992	A	-	0.545	224	intergenic (‑140/+429)	babB/rpsR	Hop family adhesin BabB/30S ribosomal protein S18
1399121	-	G	0.51	51	coding (27/2553 nt)	HPYLSS1_RS06845	DEAD/DEAH box helicase family protein
1351618	-	A	0.468	173	intergenic (+84/‑106)	HPYLSS1_RS06640/HPYLSS1_RS06645	energy transducer TonB/outer membrane beta‑barrel protein
204119	T	-	0.453	265	intergenic (‑75/‑71)	HPYLSS1_RS08185/hofA	glycosyltransferase family 8 protein/outer membrane beta‑barrel protein HofA
955136	A	-	0.45	292	intergenic (‑61/+178)	HPYLSS1_RS04660/HPYLSS1_RS04665	DUF262 domain‑containing protein/tetratricopeptide repeat protein
1399141	A	C	0.386	91	Y3D (TAT→GAT)	HPYLSS1_RS06845	DEAD/DEAH box helicase family protein
366831	G	C	0.368	398	S211T (AGC→ACC)	hofB	outer membrane beta‑barrel protein HofB
1399136	T	C	0.36	91	L4L (TTA→TTG)	HPYLSS1_RS06845	DEAD/DEAH box helicase family protein
1364504	G	-	0.354	149	coding (3331/3351 nt)	HPYLSS1_RS06710	N‑6 DNA methylase
1378738	T	C	0.337	243	I94T (ATT→ACT)	HPYLSS1_RS08325	site‑specific DNA‑methyltransferase
619092	G	C	0.301	241	pseudogene (576/656 nt)	HPYLSS1_RS08230	apolipoL family protein
24 others <30%
Marginal Predictions - SS1 #3 (DSM2338)
position	ref	new	freq	reads	annotation	gene(s)	product(s)
538781	-	A	0.796	206	intergenic (+194/‑158)	HPYLSS1_RS02715/HPYLSS1_RS02720	class I SAM‑dependent methyltransferase/dihydroneopterin aldolase
1555766	-	A	0.775	219	intergenic (+87/‑47)	HPYLSS1_RS07575/HPYLSS1_RS07580	NAD(P)‑dependent alcohol dehydrogenase/DUF262 domain‑containing protein
1399121	-	G	0.772	57	coding (27/2553 nt)	HPYLSS1_RS06845	DEAD/DEAH box helicase family protein
667532	-	T	0.764	212	intergenic (+191/‑57)	HPYLSS1_RS03310/hofG	TonB‑dependent receptor/outer membrane beta‑barrel protein HofG
7179	-	T	0.753	239	intergenic (‑98/+235)	hopZ/groL	Hop family adhesin HopZ/chaperonin GroEL
1351618	-	A	0.729	203	intergenic (+84/‑106)	HPYLSS1_RS06640/HPYLSS1_RS06645	energy transducer TonB/outer membrane beta‑barrel protein
632179	-	A	0.716	162	intergenic (‑116/+208)	hopQ/HPYLSS1_RS03175	Hop family adhesin HopQ/DUF1104 domain‑containing protein
673338	-	A	0.701	211	intergenic (‑219/+612)	alpA/HPYLSS1_RS03335	Hop family adhesin AlpA/ATP‑dependent helicase
955136	A	-	0.659	296	intergenic (‑61/+178)	HPYLSS1_RS04660/HPYLSS1_RS04665	DUF262 domain‑containing protein/tetratricopeptide repeat protein
1271992	A	-	0.622	212	intergenic (‑140/+429)	babB/rpsR	Hop family adhesin BabB/30S ribosomal protein S18
204119	T	-	0.564	297	intergenic (‑75/‑71)	HPYLSS1_RS08185/hofA	glycosyltransferase family 8 protein/outer membrane beta‑barrel protein HofA
1399121	-	G	0.386	57	coding (27/2553 nt)	HPYLSS1_RS06845	DEAD/DEAH box helicase family protein
584919	G	T	0.312	254	intergenic (+148/‑195)	moaA/HPYLSS1_RS02945	GTP 3',8‑cyclase MoaA/hypothetical protein
1378738	T	C	0.307	255	I94T (ATT→ACT)	HPYLSS1_RS08325	site‑specific DNA‑methyltransferase
162008	G	-	0.304	187	coding (1261/1332 nt)	arsS	acid‑sensing histidine kinase ArsS
1399141	A	C	0.303	126	Y3D (TAT→GAT)	HPYLSS1_RS06845	DEAD/DEAH box helicase family protein
7166	T	-	0.286	42	intergenic (‑85/+248)	hopZ/groL	Hop family adhesin HopZ/chaperonin GroEL
442665	A	C	0.286	169	N199K (AAT→AAG)	HPYLSS1_RS08200	type I restriction endonuclease
1364504	G	-	0.285	168	coding (3331/3351 nt)	HPYLSS1_RS06710	N‑6 DNA methylase
1364544	A	C	0.268	226	N1097K (AAT→AAG)	HPYLSS1_RS06710	N‑6 DNA methylase
12 others <30%
Marginal Predictions - SS1 #3.1 (DSM2348)
position	ref	new	freq	reads	annotation	gene(s)	product(s)
1399121	-	G	0.768	57	coding (27/2553 nt)	HPYLSS1_RS06845	DEAD/DEAH box helicase family protein
227050	-	A	0.754	195	intergenic (‑127/‑126)	hopM/HPYLSS1_RS01150	Hop family outer membrane protein HopM/HopN/SulP family inorganic anion transporter
1351618	-	A	0.75	148	intergenic (+84/‑106)	HPYLSS1_RS06640/HPYLSS1_RS06645	energy transducer TonB/outer membrane beta‑barrel protein
632179	-	A	0.748	151	intergenic (‑116/+208)	hopQ/HPYLSS1_RS03175	Hop family adhesin HopQ/DUF1104 domain‑containing protein
538781	-	A	0.742	178	intergenic (+194/‑158)	HPYLSS1_RS02715/HPYLSS1_RS02720	class I SAM‑dependent methyltransferase/dihydroneopterin aldolase
667532	-	T	0.74	177	intergenic (+191/‑57)	HPYLSS1_RS03310/hofG	TonB‑dependent receptor/outer membrane beta‑barrel protein HofG
673338	-	A	0.684	152	intergenic (‑219/+612)	alpA/HPYLSS1_RS03335	Hop family adhesin AlpA/ATP‑dependent helicase
1271992	A	-	0.634	203	intergenic (‑140/+429)	babB/rpsR	Hop family adhesin BabB/30S ribosomal protein S18
955136	A	-	0.604	214	intergenic (‑61/+178)	HPYLSS1_RS04660/HPYLSS1_RS04665	DUF262 domain‑containing protein/tetratricopeptide repeat protein
204119	T	-	0.556	237	intergenic (‑75/‑71)	HPYLSS1_RS08185/hofA	glycosyltransferase family 8 protein/outer membrane beta‑barrel protein HofA
1399121	.	G	0.474	57	coding (27/2553 nt)	HPYLSS1_RS06845	DEAD/DEAH box helicase family protein
1399141	A	C	0.367	92	Y3D (TAT→GAT)	HPYLSS1_RS06845	DEAD/DEAH box helicase family protein
619092	G	C	0.343	179	pseudogene (576/656 nt)	HPYLSS1_RS08230	apolipoL family protein
366831	G	C	0.327	298	S211T (AGC→ACC)	hofB	outer membrane beta‑barrel protein HofB
26585	T	G	0.304	224	Y146S (TAT→TCT)	HPYLSS1_RS00155	citrate synthase
1364504	G	.	0.302	99	coding (3331/3351 nt)	HPYLSS1_RS06710	N‑6 DNA methylase
1378738	T	C	0.3	190	I94T (ATT→ACT)	HPYLSS1_RS08325	site‑specific DNA‑methyltransferase
26580	T	G	0.296	213	T148P (ACG→CCG)	HPYLSS1_RS00155	citrate synthase
26596	T	G	0.291	211	L142F (TTA→TTC)	HPYLSS1_RS00155	citrate synthase
26601	T	G	0.272	217	I141L (ATT→CTT)	HPYLSS1_RS00155	citrate synthase
18 others <30%
