# Supplementary material for: Correlation versus causation: Helicobacter pylori population heterogeneity complicates the identification of mutant strain phenotypes
Source: mSphere. 2025 Dec 15;11(1):e00638-25. doi: 10.1128/msphere.00638-25 (PMC12838425; doi:10.1128/msphere.00638-25)
Supplement: Table S4 — Strains, plasmids, and primers used in this study. [file msphere.00638-25-s0005.xlsx]

## Sheet: Table S4
Table S4. Strains, plasmids, and primers used in this study.
Strains
Lab name	Description	Notes	References
DSM1	H. pylori G27 (WT)	Highly passaged WT G27 lab strain	(1,2)
DSM3	E. coli DH5a pKSF-II	pKSF-II contains the kan-sacB cassette (liberated via double digest with XhoI and SmaI) that was used for mutagenesis	(3)
DSM136	H. pylori SS1	WT SS1 lab strain	(4)
DSM199	E. coli DH5a pTM117	E. coli DH5a carrying the pTM117 empty vector (EV)	(5)
DSM215	G27 pTM117 (EV)	DSM1 carrying the pTM117 empty vector (EV)	(5)
DSM359	H. pylori G27 (low-passage)	Low-passage (L.P.) G27 strain; passage #12 from patient isolate	(1)
DSM709	G27 ΔpflA::cat	DSM1 was transformed with plfA (HPG27_1219) up/cat/down SOE PCR product	this study
DSM1098	G27 ΔflgS::cat	DSM1 was transformed with flgS (HPG27_224) up/cat/down SOE PCR product	this study
DSM1525	E. coli Top10 pTM117::arsS	E. coli Top10 carrying the arsS expression vector (pTM117::arsS)	(6)
DSM2246 - DSM2251	G27 ΔpflA::cat #1-6	ΔpflA::cat locus from DSM709 was amplified, cleaned, and transformed into DSM1; 6 PCR-confirmed, non-motile isolates from the same transformation	this study
DSM2252 - DSM2263	G27 #1-12	WT G27 first-generation single colony isolates (x12); an overnight liquid culture of DSM1 was diluted and plated for single colonies; 12 were expanded for freezer stocks	this study
DSM2264-2273; DSM2274-2283; DSM2284-2293	G27 #4.1-4.10; G27 #6.1-6.10; G27 #7.1-7.10	G27 second-generation single colony isolates (x30); overnight liquid cultures of G27 #4, #6, and #7 were diluted and plated for single colonies; 10 of each were expanded for freezer stocks	this study
DSM2294 - DSM 2305	Low-passage (L.P.) G27 #1-12	L.P. G27 first-generation single colony isolates (x12); an overnight liquid culture of DSM359 was diluted and plated for single colonies; 12 were expanded for freezer stocks	this study
DSM2306-2315; DSM2316-2325; DSM2326-2335	L.P. G27 #1.1-1.10; L.P. G27 #4.1-4.10; L.P. G27 #8.1-8.10	L.P. G27 second-generation single colony isolates (x30); overnight liquid cultures of L.P. G27 #1, #4, and #8 were diluted and plated for single colonies; 10 of each were expanded for freezer stocks	this study
DSM2336 - DSM 2347	SS1 #1-12	SS1 first-generation single colony isolates (x12); an overnight liquid culture of DSM136 was diluted and plated for single colonies; 12 were expanded for freezer stocks	this study
DSM2348-2357; DSM2358-2367; DSM2368-2377	SS1 #3.1-3.10; SS1 #9.1-9.10; SS1 #12.1-12.10	SS1 second-generation single colony isolates (x30); overnight liquid cultures of SS1 #3, #9, and #12 were diluted and plated for single colonies; 10 of each were expanded for freezer stocks	this study
DSM2378	G27 pTM117::arsS	DSM1 carrying the arsS expression vector (pTM117::arsS)	this study
DSM2379	G27 #7 pTM117 (EV)	G27 #7 (DSM2258) carrying the pTM117 empty vector (EV)	this study
DSM2380	G27 #7 pTM117::arsS	G27 #7 (DSM2258) carrying the arsS expression vector (pTM117::arsS)	this study
DSM2381	G27 ΔfutB::cat	DSM1 was transformed with futB up/cat/down SOE PCR product	this study
DSM2382	G27 ΔbabA::cat	DSM1 was transformed with babA up/cat/down SOE PCR product	this study
DSM2383	G27 ΔbabA::kan-sacB	DSM1 was transformed with babA up/kan-sacB/down SOE PCR product	this study
DSM2388	E. coli Top10 pGEM T-easy:babB up/CS/down	E. coli Top10 carrying pGEM T-easy with babB up/CS/down SOE product; CS = restriction enzyme sites used to directionally clone in kan-sacB (XhoI and SmaI); intermediate cloning vector used to create DSM2389	this study
DSM2389	E. coli Top10 pGEM T-easy:babB up/kan-sacB/down	kan-sacB was cloned into p2388 (pGEM T-easy:babB up/CS/down) and transformed into E. coli Top10 cells	this study
DSM2390	G27 ΔbabB::kan-sacB	DSM1 was transformed with p2389 (pGEM T-easy:babB up/kan-sacB/down)	this study
DSM2391	G27 ΔsabA::cat	DSM1 was transformed with sabA up/cat/down SOE PCR product	this study
DSM2392	E. coli Top10 pGEM T-easy:sabA up/CS/down	E. coli Top10 carrying pGEM T-easy with sabA up/CS/down SOE product; CS = restriction enzyme sites used to directionally clone in kan-sacB (XhoI and SmaI); intermediate cloning vector used to create DSM2393	this study
DSM2393	E. coli Top10 pGEM T-easy:sabA up/kan-sacB/down	kan-sacB was cloned into p2392 (pGEM T-easy:sabA up/CS/down) and transformed into E. coli Top10 cells	this study
DSM2394	G27 ΔsabA::kan-sacB	DSM1 was transformed with p2393 (pGEM T-easy:sabA up/kan-sacB/down)	this study
DSM2395	G27 sabAG27 #6	sabA locus (including 500 bp upstream and downstream) was amplified from G27 #6 (DSM2257) gDNA, cleaned, and transformed into G27 ΔsabA::kan-sacB (DSM2394); sabA allele confirmed to have the polynucleotide tract change detected in G27 #6	this study
DSM2396	G27 sabAWT	sabA locus (including 500 bp upstream and downstream) was amplified from G27 #6 (DSM2257) gDNA, cleaned, and transformed into G27 ΔsabA::kan-sacB (DSM2394); second isolate from the same transformation as G27 sabAG27 #6 (DSM2395); sabA allele reverted to WT sequence	this study
DSM2462	G27 Δ436::kan	DSM1 was transformed with HPG27_436 up/kan/down SOE PCR product; gDNA used for transformation efficiency experiments	this study
Plasmids
Name	Description	Notes	References
pKSF-II (p3)	maintained in E. coli DH5a (DSM3)	kan-sacB was digested from this plasmid (XhoI/SmaI) for cloning purposes	(3)
pTM117 (p199)	maintained in E. coli DH5 (DSM199)	Empty vector (EV)	(5)
pTM117::arsS (p1525)	arsS expression vector maintained in E. coli Top10 (DSM1525)	ArsRS promoter fused to arsS	(6)
pGEM T-easy:babB up/CS/down (p2388)	maintained in E. coli Top10 (DSM2388)	Intermediate cloning vector with babB upstream and downstream regions fused to restriction enzyme cut sites (CS) for kan-sacB	this study
pGEM T-easy:babB up/kan-sacB/down (p2389)	maintained in E. coli Top10 (DSM2389)	Used to replace babB with kan-sacB in DSM1	this study
pGEM T-easy:sabA up/CS/down (p2392)	maintained in E. coli Top10 (DSM2392)	Intermediate cloning vector with sabA upstream and downstream regions fused to restriction enzyme cut sites (CS) for kan-sacB	this study
pGEM T-easy:sabA up/kan-sacB/down (p2393)	maintained in E. coli Top10 (DSM2393)	Used to replace sabA with kan-sacB in DSM1	this study
Primers
Name	Sequence	Description	References
pflA_F_up	TCACCCCTATTCTAAATTCAACGGCC	Forward primer for amplifying the upstream region of pflA	this study
pflA_R_down	GCGCTGATACGCTTCTAGGGC	Reverse primer for amplifying the downstream region of pflA	this study
pflA_F_verify	CGCATTCTGGGTTCGCTTTAGCATGC	Forward and reverse primers for confirming ΔpflA::cat mutation	this study
pflA_R_verify	GCTAGGGTCTGGGTGGTGGTTAGG
pflA_R_up_cat	GGCATTCTTTACACCACACAAACATTAAAAGAAAGATTTTTGAC	Forward and reverse SOE primers for fusing the upstream and downstream regions of pflA to cat	this study
pflA_F_down_cat	CTATCAAAATTTTAAAGGAGAAGCATGGACATTAGCATTTTTAGAG
pflA_F_cat	GTCAAAAATCTTTCTTTTAATGTTTGTGTGGTGTAAAGAATGCC
pflA_R_cat	CTCTAAAAATGCTAATGTCCATGCTTCTCCTTTAAAATTTTGATAG
flgS_F_up	AGACAATAACATGTCCTTAGATACCG	Forward primer for amplifying the upstream region of flgS	this study
flgS_R_down	CGCTTCAGATAAAGTCACTAAGGGGTGGTGTCC	Reverse primer for amplifying the downstream region of flgS	this study
flgS_F_verify	GATCGTTTCAGGAGTGG	Forward and reverse primers for confirming ΔflgS::cat mutation	this study
flgS_R_verify	GAAAGCTCTTTAAATTCTTTTTCTAGGTG
flgS_R_up_cat	CTCTCTGTCGAGAGTAGTGCGTAAGGGCGTTTTAAACGCTTGG	Forward and reverse SOE primers for fusing the upstream and downstream regions of flgS to cat	this study
flgS_F_down_cat	CCACTATATCATAAATCTATCTCTTAACGCTTCTTAATTTGG
flgS_F_cat	CCAAGCGTTTAAAACGCCCTTACGCACTACTCTCGACAGAGAG
flgS_R_cat	CCAAATTAAGAAGCGTTAAGAGATAGATTTATGATATAGTGG
futB_F_verify	CCGGTATCGCGCTCTTTGTG	Forward and reverse primers for confirming ΔfutB::cat mutation	this study
futB_R_verify	CGGTAACGGCGAGCGATTCTAATG
futB_F_up	CTCAATATCCATGTCTCTGTCATCAC	Forward primer for amplifying the upstream region of futB	this study
futB_R_up_cat	CACTATATCATAAATCTATC CTTTATCTTTTAAACTAATTTAGGCAAACTCAAATG	Forward and reverse SOE primers for fusing the upstream and downstream regions of futB to cat	this study
futB_F_cat	CATTTGAGTTTGCCTAAATTAGTTTAAAAGATAAAG GATAGATTTATGATATAGTG
futB_R_cat	GTTTGATGGGTTTGTTTTACAAAC CTCTGTCGAGAGTAGTGCG
futB_F_down_cat	CGCACTACTCTCGACAGAG GTTTGTAAAACAAACCCATCAAAC
futB_R_down	GATCAAAGAATACGCCCTACAAAAGC	Reverse primer for amplifying the downstream region of futB	this study
sabA_F_verify	CCAAGCGCGATTAAAACCTAC	Forward and reverse primers for confirming sabA mutations	this study
sabA_R_verify	CGAATAAGGGCGTGTTGGTG
sabA_F_up	CCCTCAAGATTTTCTCTTCAATAACG	Forward primer for amplifying the upstream region of sabA	this study
sabA_R_up_cat	CACTATATCATAAATCTATC AAAAGTGTTCCTTAAAGTAAT	Forward and reverse SOE primers for fusing the upstream and downstream regions of sabA to cat	this study
sabA_F_cat	ATTACTTTAAGGAACACTTTT GATAGATTTATGATATAGTG
sabA_R_cat	CTATTTTAAAAAGGAGATTCT CTCTGTCGAGAGTAGTGCG
sabA_F_down_cat	CGCACTACTCTCGACAGAG AGAATCTCCTTTTTAAAATAG
sabA_R_down	CTTTAAAGCCCTAAATAGCGGCG	Reverse primer for amplifying the downstream region of sabA	this study
sabA_R_up_CS	CTATTTTAAAAAGGAGATTCT CCCGGG AGG CTCGAG AAAAGTGTTCCTTAAAGTAAT	Reverse (SOE) primer for amplifying the upstream region of sabA in order to fuse the upstream and downstream regions and add restriction enzyme cut sites between the regions for later cloning of kan-sacB	this study
sabA_F_down_CS	ATTACTTTAAGGAACACTTTT CTCGAG CCT CCCGGG AGAATCTCCTTTTTAAAATAG	Forward (SOE) primer for amplifying the downstream region of sabA in order to fuse the upstream and downstream regions and add restriction enzyme cut sites between the regions for later cloning of kan-sacB	this study
babA_F_verify	CGGGCCTTAAAAACAACCCC	Forward and reverse primers for confirming the babA mutations	this study
babA_R_verify	GCATCTCTCATGGCTTGTTGC
babA_F_up	CTTGCGTTATAAAACCAACGCTC	Forward primer for amplifying the upstream region of babA	this study
babA_R_up_cat	CACTATATCATAAATCTATC GTTTTTTCTCCTTTTTGG	Forward and reverse (SOE) primers for fusing the upstream and downstream regions of babA to cat	this study
babA_F_cat	CCAAAAAGGAGAAAAAAC GATAGATTTATGATATAGTG
babA_R_cat	CATAAAGGGATTTAATGCGAGCTT CTCTGTCGAGAGTAGTGCG
babA_F_down_cat	CGCACTACTCTCGACAGAG AAGCTCGCATTAAATCCCTTTATG
babA_R_down	GCTGATTTTTTGCAAGAGTTCATTTAATG	Reverse primer for amplifying the downstream region of babA	this study
babA_R_up_k-s	TCACCTCAAATGGTTCG GTTTTTTCTCCTTTTTGGATTAAATTG	Forward and reverse (SOE) primers for fusing the upstream and downstream regions of babA to kan-sacB	this study
babA_F_down_k-s	GCATGAAAATGGGCTTATA AAGCTCGCATTAAATCCCTTTATGAAACTC
babA_F_k-s	CAATTTAATCCAAAAAGGAGAAAAAAC CGAACCATTTGAGGTGA
babA_R_k-s	GAGTTTCATAAAGGGATTTAATGCGAGCTT TATAAGCCCATTTTCATGC
babB_F_verify	GCTAATAGGGGGCATGTCCC	Forward and reverse primers for confirming ΔbabB::kan-sacB mutation	this study
babB_R_verify	GTCATCTTGGTGAAAACACGCTAAAACG
babB_F_up	GCTTGGCTTTTATGGAGCGTTAG	Forward primer for amplifying the upstream region of babB	this study
babB_R_up_CS	GATTTTAAGCCCTAGT CCCGGG AGG CTCGAG AAACGAGAGAGAGAGAGAGAGAGAGTA	Reverse (SOE) primer for amplifying the upstream region of babB in order to fuse the upstream and downstream regions and add restriction enzyme cut sites between the regions for later cloning of kan-sacB	this study
babB_F_down_CS	TACTCTCTCTCTCTCTCTCTCTCGTTT CTCGAG CCT CCCGGG ACTAGGGCTTAAAATC	Forward (SOE) primer for amplifying the downstream region of babB in order to fuse the upstream and downstream regions and add restriction enzyme cut sites between the regions for later cloning of kan-sacB	this study
babB_R_down	CACTAAACCCCCTAAAGAAGCG	Reverse primer for amplifying the downstream region of babB	this study
sabA_seq_F	CAACAAAAAAATTACTTTAAGGAA	sabA allele sequencing primers	this study
sabA_seq_R	CTATCAAAATAGATTTGATGAAGTTC
F_promoter_arsRS	AATT TCTAGA TTAAGATATTTTCAAGGTATCTTTAATAATAAAATG	Forward and reverse primers used to confirm arsS promoter and CDS fusion in strains containing pTM117::arsS	(6)
R_arsS	AATT CCGCGG TTATTGTTTTTCTTTAACCCCAC
pTM_F	CCCAAGAAGCTAATTATAACAAGAC	Forward and reverse primers used to confirm inserts in pTM117	this study
pTM_R	GGTTACTGATGATGAACATGCC
SP6	GCACCCCAGGCTTTACAC	Forward and reverse primers used to confirm inserts in pGEM T-easy	this study
T7	GGGTTTTCCCAGTCACGA
436_F_verify	GCAAGAACCCATTACTAACCCTTTAGAATTAGCAG	Forward and reverse primers for confirming Δ436::kan mutation	this study
436_R_verify	CCCCCTATATACAAATCGCTTTCTAAAATCAG
436_F_up	GGTGAGTTTGAGCGTGGGTTATAAG	Forward primer for amplifying the upstream region of HPG27_436	this study
436_R_up_kan	GTTAGTCACCCGGGTACCGAGCTCTTACCCCCCTAAAAACTATAAACATAACTCAC	Forward and reverse SOE primers for fusing the upstream and downstream regions of HPG27_436 to kan	this study
436_F_kan	GTGAGTTATGTTTATAGTTTTTAGGGGGGTAAGAGCTCGGTACCCGGGTGACTAAC
436_R_kan	CGATTTCTTTTAAAAGGCTAAGCGTGATGAGATGCCTGCAGGTCGACTCTAGAGG
436_F_down_kan	CCTCTAGAGTCGACCTGCAGGCATCTCATCACGCTTAGCCTTTTAAAAGAAATCG
436_R_down	CGTATCGTTCTTCAAAATCTAAAAGCGTAAC	Reverse primer for amplifying the downstream region of HPG27_436	this study
References
1. Baltrus DA, Amieva MR, Covacci A, Lowe TM, Merrell DS, Ottemann KM, Stein M, Salama NR, Guillemin K. 2009. The complete genome sequence of Helicobacter pylori strain G27. J Bacteriol 191:447-8.
2. Xiang Z, Censini S, Bayeli PF, Telford JL, Figura N, Rappuoli R, Covacci A. 1995. Analysis of expression of CagA and VacA virulence factors in 43 strains of Helicobacter pylori reveals that clinical isolates can be divided into two major types and that CagA is not necessary for expression of the vacuolating cytotoxin. Infect Immun 63:94-8.
3. Copass M, Grandi G, Rappuoli R. 1997. Introduction of unmarked mutations in the Helicobacter pylori vacA gene with a sucrose sensitivity marker. Infect Immun 65:1949-52.
4. Lee A, O'Rourke J, De Ungria MC, Robertson B, Daskalopoulos G, Dixon MF. 1997. A standardized mouse model of Helicobacter pylori infection: introducing the Sydney strain. Gastroenterology 112:1386-97.
5. Carpenter BM, McDaniel TK, Whitmire JM, Gancz H, Guidotti S, Censini S, Merrell DS. 2007. Expanding the Helicobacter pylori genetic toolbox: modification of an endogenous plasmid for use as a transcriptional reporter and complementation vector. Appl Environ Microbiol 73:7506-14.
6. Servetas SL, Carpenter BM, Haley KP, Gilbreath JJ, Gaddy JA, Merrell DS. 2016. Characterization of Key Helicobacter pylori Regulators Identifies a Role for ArsRS in Biofilm Formation. J Bacteriol 198:2536-48.
